# Supplementary material for: Different historical generation intervals in human populations inferred from Neanderthal fragment lengths and mutation signatures
Source: Nat Commun. 2021 Sep 7;12:5317. doi: 10.1038/s41467-021-25524-4 (PMC8423828; doi:10.1038/s41467-021-25524-4)
Supplement: Supplementary file 5 — Supplementary Data 2 [file 41467_2021_25524_MOESM5_ESM.zip]

Archive with 2 entries (2 files):
- Data2_mutation_spectrum.txt
- __MACOSX/._Data2_mutation_spectrum.txt
