# Supplementary material for: Different historical generation intervals in human populations inferred from Neanderthal fragment lengths and mutation signatures
Source: Nat Commun. 2021 Sep 7;12:5317. doi: 10.1038/s41467-021-25524-4 (PMC8423828; doi:10.1038/s41467-021-25524-4)
Supplement: Supplementary file 5 — Supplementary Data 2 [file 41467_2021_25524_MOESM5_ESM.zip › Data2_mutation_spectrum.txt]

ind	reg	sex	chrom	fiv	anc	thr	der	counts
S_Abkhasian-1	WestEurasia	M	1	A	C	A	A	17
S_Abkhasian-2	WestEurasia	M	1	A	C	A	A	13
S_Adygei-1	WestEurasia	M	1	A	C	A	A	21
S_Adygei-2	WestEurasia	F	1	A	C	A	A	24
S_Albanian-1	WestEurasia	F	1	A	C	A	A	27
S_Aleut-1	CentralAsiaSiberia	M	1	A	C	A	A	17
S_Aleut-2	CentralAsiaSiberia	F	1	A	C	A	A	21
S_Altaian-1	CentralAsiaSiberia	M	1	A	C	A	A	19
S_Ami-1	EastAsia	M	1	A	C	A	A	16
S_Ami-2	EastAsia	M	1	A	C	A	A	19
S_Armenian-1	WestEurasia	M	1	A	C	A	A	32
S_Armenian-2	WestEurasia	M	1	A	C	A	A	28
S_Atayal-1	EastAsia	M	1	A	C	A	A	15
S_Balochi-1	SouthAsia	M	1	A	C	A	A	25
S_Balochi-2	SouthAsia	M	1	A	C	A	A	17
S_Basque-1	WestEurasia	M	1	A	C	A	A	25
S_Basque-2	WestEurasia	F	1	A	C	A	A	22
S_BedouinB-1	WestEurasia	M	1	A	C	A	A	25
S_BedouinB-2	WestEurasia	F	1	A	C	A	A	26
S_Bengali-1	SouthAsia	M	1	A	C	A	A	24
S_Bengali-2	SouthAsia	F	1	A	C	A	A	17
S_Bergamo-1	WestEurasia	M	1	A	C	A	A	25
S_Bergamo-2	WestEurasia	F	1	A	C	A	A	21
S_Brahmin-1	SouthAsia	M	1	A	C	A	A	25
S_Brahmin-2	SouthAsia	M	1	A	C	A	A	22
S_Brahui-1	SouthAsia	M	1	A	C	A	A	20
S_Brahui-2	SouthAsia	M	1	A	C	A	A	24
S_Bulgarian-1	WestEurasia	M	1	A	C	A	A	27
S_Bulgarian-2	WestEurasia	M	1	A	C	A	A	27
S_Burmese-1	EastAsia	M	1	A	C	A	A	25
S_Burmese-2	EastAsia	M	1	A	C	A	A	12
S_Burusho-1	SouthAsia	M	1	A	C	A	A	14
S_Burusho-2	SouthAsia	F	1	A	C	A	A	15
S_Cambodian-1	EastAsia	M	1	A	C	A	A	14
S_Cambodian-2	EastAsia	F	1	A	C	A	A	13
S_Chane-1	America	M	1	A	C	A	A	31
S_Chechen-1	WestEurasia	M	1	A	C	A	A	29
S_Chukchi-1	CentralAsiaSiberia	M	1	A	C	A	A	18
S_Czech-2	WestEurasia	M	1	A	C	A	A	13
S_Dai-1	EastAsia	F	1	A	C	A	A	18
S_Dai-2	EastAsia	M	1	A	C	A	A	12
S_Dai-3	EastAsia	F	1	A	C	A	A	28
S_Daur-2	EastAsia	F	1	A	C	A	A	13
S_Druze-1	WestEurasia	F	1	A	C	A	A	22
S_Druze-2	WestEurasia	M	1	A	C	A	A	23
S_English-1	WestEurasia	M	1	A	C	A	A	24
S_English-2	WestEurasia	F	1	A	C	A	A	22
S_Eskimo_Chaplin-1	CentralAsiaSiberia	M	1	A	C	A	A	23
S_Eskimo_Naukan-1	CentralAsiaSiberia	F	1	A	C	A	A	18
S_Eskimo_Naukan-2	CentralAsiaSiberia	F	1	A	C	A	A	24
S_Eskimo_Sireniki-1	CentralAsiaSiberia	M	1	A	C	A	A	22
S_Eskimo_Sireniki-2	CentralAsiaSiberia	F	1	A	C	A	A	18
S_Estonian-1	WestEurasia	M	1	A	C	A	A	25
S_Estonian-2	WestEurasia	M	1	A	C	A	A	20
S_Even-1	CentralAsiaSiberia	F	1	A	C	A	A	24
S_Even-2	CentralAsiaSiberia	M	1	A	C	A	A	18
S_Even-3	CentralAsiaSiberia	F	1	A	C	A	A	24
S_Finnish-1	WestEurasia	F	1	A	C	A	A	28
S_Finnish-2	WestEurasia	M	1	A	C	A	A	20
S_Finnish-3	WestEurasia	M	1	A	C	A	A	18
S_French-1	WestEurasia	M	1	A	C	A	A	20
S_French-2	WestEurasia	F	1	A	C	A	A	15
S_Georgian-1	WestEurasia	M	1	A	C	A	A	28
S_Georgian-2	WestEurasia	M	1	A	C	A	A	17
S_Greek-1	WestEurasia	M	1	A	C	A	A	19
S_Greek-2	WestEurasia	M	1	A	C	A	A	24
S_Han-1	EastAsia	F	1	A	C	A	A	10
S_Han-2	EastAsia	M	1	A	C	A	A	24
S_Hazara-1	SouthAsia	M	1	A	C	A	A	25
S_Hazara-2	SouthAsia	M	1	A	C	A	A	17
S_Hezhen-1	EastAsia	M	1	A	C	A	A	23
S_Hezhen-2	EastAsia	F	1	A	C	A	A	29
S_Hungarian-1	WestEurasia	F	1	A	C	A	A	21
S_Hungarian-2	WestEurasia	M	1	A	C	A	A	23
S_Icelandic-1	WestEurasia	F	1	A	C	A	A	24
S_Icelandic-2	WestEurasia	F	1	A	C	A	A	19
S_Iranian-1	WestEurasia	M	1	A	C	A	A	25
S_Iranian-2	WestEurasia	M	1	A	C	A	A	26
S_Iraqi_Jew-1	WestEurasia	F	1	A	C	A	A	26
S_Iraqi_Jew-2	WestEurasia	M	1	A	C	A	A	27
S_Irula-1	SouthAsia	M	1	A	C	A	A	25
S_Irula-2	SouthAsia	M	1	A	C	A	A	21
S_Itelman-1	CentralAsiaSiberia	F	1	A	C	A	A	30
S_Japanese-1	EastAsia	M	1	A	C	A	A	19
S_Japanese-2	EastAsia	F	1	A	C	A	A	29
S_Japanese-3	EastAsia	M	1	A	C	A	A	17
S_Jordanian-1	WestEurasia	M	1	A	C	A	A	27
S_Jordanian-2	WestEurasia	M	1	A	C	A	A	29
S_Jordanian-3	WestEurasia	M	1	A	C	A	A	19
S_Kalash-1	SouthAsia	M	1	A	C	A	A	19
S_Kalash-2	SouthAsia	F	1	A	C	A	A	15
S_Kapu-1	SouthAsia	M	1	A	C	A	A	32
S_Kapu-2	SouthAsia	M	1	A	C	A	A	26
S_Karitiana-1	America	M	1	A	C	A	A	14
S_Karitiana-2	America	F	1	A	C	A	A	18
S_Khonda_Dora-1	SouthAsia	M	1	A	C	A	A	12
S_Kinh-1	EastAsia	F	1	A	C	A	A	20
S_Kinh-2	EastAsia	M	1	A	C	A	A	17
S_Korean-1	EastAsia	M	1	A	C	A	A	17
S_Korean-2	EastAsia	F	1	A	C	A	A	12
S_Kusunda-1	SouthAsia	M	1	A	C	A	A	22
S_Kusunda-2	SouthAsia	M	1	A	C	A	A	32
S_Kyrgyz-1	CentralAsiaSiberia	M	1	A	C	A	A	22
S_Kyrgyz-2	CentralAsiaSiberia	F	1	A	C	A	A	22
S_Lahu-1	EastAsia	F	1	A	C	A	A	18
S_Lahu-2	EastAsia	M	1	A	C	A	A	17
S_Lezgin-1	WestEurasia	M	1	A	C	A	A	19
S_Lezgin-2	WestEurasia	M	1	A	C	A	A	17
S_Madiga-1	SouthAsia	M	1	A	C	A	A	25
S_Madiga-2	SouthAsia	M	1	A	C	A	A	19
S_Makrani-1	SouthAsia	M	1	A	C	A	A	27
S_Makrani-2	SouthAsia	F	1	A	C	A	A	24
S_Mala-2	SouthAsia	M	1	A	C	A	A	15
S_Mala-3	SouthAsia	M	1	A	C	A	A	23
S_Mansi-1	CentralAsiaSiberia	M	1	A	C	A	A	24
S_Mansi-2	CentralAsiaSiberia	F	1	A	C	A	A	19
S_Mayan-1	America	F	1	A	C	A	A	14
S_Mayan-2	America	F	1	A	C	A	A	25
S_Miao-1	EastAsia	M	1	A	C	A	A	18
S_Miao-2	EastAsia	F	1	A	C	A	A	28
S_Mixe-2	America	F	1	A	C	A	A	24
S_Mixe-3	America	F	1	A	C	A	A	27
S_Mixtec-1	America	M	1	A	C	A	A	30
S_Mixtec-2	America	F	1	A	C	A	A	23
S_Mongola-1	CentralAsiaSiberia	M	1	A	C	A	A	23
S_Mongola-2	CentralAsiaSiberia	F	1	A	C	A	A	28
S_Naxi-1	EastAsia	M	1	A	C	A	A	25
S_Naxi-2	EastAsia	F	1	A	C	A	A	32
S_Naxi-3	EastAsia	F	1	A	C	A	A	23
S_North_Ossetian-1	WestEurasia	M	1	A	C	A	A	22
S_North_Ossetian-2	WestEurasia	M	1	A	C	A	A	20
S_Norwegian-1	WestEurasia	F	1	A	C	A	A	19
S_Orcadian-1	WestEurasia	M	1	A	C	A	A	21
S_Orcadian-2	WestEurasia	F	1	A	C	A	A	18
S_Oroqen-1	EastAsia	M	1	A	C	A	A	22
S_Oroqen-2	EastAsia	F	1	A	C	A	A	18
S_Palestinian-1	WestEurasia	M	1	A	C	A	A	24
S_Palestinian-2	WestEurasia	M	1	A	C	A	A	21
S_Palestinian-3	WestEurasia	F	1	A	C	A	A	24
S_Pathan-1	SouthAsia	M	1	A	C	A	A	15
S_Pathan-2	SouthAsia	F	1	A	C	A	A	21
S_Piapoco-1	America	F	1	A	C	A	A	23
S_Piapoco-2	America	F	1	A	C	A	A	17
S_Pima-1	America	M	1	A	C	A	A	33
S_Pima-2	America	F	1	A	C	A	A	35
S_Polish-1	WestEurasia	M	1	A	C	A	A	25
S_Punjabi-1	SouthAsia	M	1	A	C	A	A	29
S_Punjabi-2	SouthAsia	M	1	A	C	A	A	12
S_Punjabi-3	SouthAsia	F	1	A	C	A	A	18
S_Punjabi-4	SouthAsia	F	1	A	C	A	A	21
S_Quechua-1	America	F	1	A	C	A	A	16
S_Quechua-2	America	M	1	A	C	A	A	28
S_Quechua-3	America	F	1	A	C	A	A	30
S_Relli-1	SouthAsia	M	1	A	C	A	A	27
S_Relli-2	SouthAsia	M	1	A	C	A	A	20
S_Russian-1	WestEurasia	M	1	A	C	A	A	23
S_Russian-2	WestEurasia	F	1	A	C	A	A	30
S_Saami-1	WestEurasia	F	1	A	C	A	A	19
S_Saami-2	WestEurasia	M	1	A	C	A	A	23
S_Samaritan-1	WestEurasia	M	1	A	C	A	A	22
S_Sardinian-1	WestEurasia	M	1	A	C	A	A	29
S_Sardinian-2	WestEurasia	F	1	A	C	A	A	20
S_She-1	EastAsia	F	1	A	C	A	A	20
S_She-2	EastAsia	M	1	A	C	A	A	18
S_Sindhi-1	SouthAsia	M	1	A	C	A	A	21
S_Sindhi-2	SouthAsia	F	1	A	C	A	A	26
S_Spanish-1	WestEurasia	M	1	A	C	A	A	20
S_Spanish-2	WestEurasia	F	1	A	C	A	A	19
S_Surui-1	America	F	1	A	C	A	A	20
S_Surui-2	America	F	1	A	C	A	A	18
S_Tajik-1	WestEurasia	M	1	A	C	A	A	15
S_Tajik-2	WestEurasia	M	1	A	C	A	A	21
S_Thai-1	EastAsia	M	1	A	C	A	A	23
S_Thai-2	EastAsia	F	1	A	C	A	A	26
S_Tlingit-1	CentralAsiaSiberia	M	1	A	C	A	A	25
S_Tlingit-2	CentralAsiaSiberia	F	1	A	C	A	A	23
S_Tu-1	EastAsia	M	1	A	C	A	A	16
S_Tu-2	EastAsia	F	1	A	C	A	A	19
S_Tubalar-1	CentralAsiaSiberia	F	1	A	C	A	A	24
S_Tubalar-2	CentralAsiaSiberia	F	1	A	C	A	A	19
S_Tujia-1	EastAsia	M	1	A	C	A	A	12
S_Tujia-2	EastAsia	F	1	A	C	A	A	16
S_Turkish-1	WestEurasia	M	1	A	C	A	A	27
S_Turkish-2	WestEurasia	F	1	A	C	A	A	22
S_Tuscan-1	WestEurasia	F	1	A	C	A	A	19
S_Tuscan-2	WestEurasia	M	1	A	C	A	A	19
S_Ulchi-1	CentralAsiaSiberia	F	1	A	C	A	A	13
S_Ulchi-2	CentralAsiaSiberia	F	1	A	C	A	A	19
S_Uygur-1	EastAsia	F	1	A	C	A	A	21
S_Uygur-2	EastAsia	M	1	A	C	A	A	29
S_Xibo-1	EastAsia	M	1	A	C	A	A	19
S_Xibo-2	EastAsia	M	1	A	C	A	A	27
S_Yadava-1	SouthAsia	M	1	A	C	A	A	25
S_Yadava-2	SouthAsia	M	1	A	C	A	A	28
S_Yakut-1	CentralAsiaSiberia	F	1	A	C	A	A	20
S_Yakut-2	CentralAsiaSiberia	M	1	A	C	A	A	24
S_Yemenite_Jew-1	WestEurasia	F	1	A	C	A	A	26
S_Yemenite_Jew-2	WestEurasia	M	1	A	C	A	A	22
S_Yi-1	EastAsia	M	1	A	C	A	A	16
S_Yi-2	EastAsia	F	1	A	C	A	A	24
S_Zapotec-1	America	M	1	A	C	A	A	20
S_Zapotec-2	America	M	1	A	C	A	A	26
S_Abkhasian-1	WestEurasia	M	1	A	C	A	T	71
S_Abkhasian-2	WestEurasia	M	1	A	C	A	T	82
S_Adygei-1	WestEurasia	M	1	A	C	A	T	99
S_Adygei-2	WestEurasia	F	1	A	C	A	T	94
S_Albanian-1	WestEurasia	F	1	A	C	A	T	73
S_Aleut-1	CentralAsiaSiberia	M	1	A	C	A	T	79
S_Aleut-2	CentralAsiaSiberia	F	1	A	C	A	T	90
S_Altaian-1	CentralAsiaSiberia	M	1	A	C	A	T	81
S_Ami-1	EastAsia	M	1	A	C	A	T	83
S_Ami-2	EastAsia	M	1	A	C	A	T	84
S_Armenian-1	WestEurasia	M	1	A	C	A	T	78
S_Armenian-2	WestEurasia	M	1	A	C	A	T	87
S_Atayal-1	EastAsia	M	1	A	C	A	T	66
S_Balochi-1	SouthAsia	M	1	A	C	A	T	84
S_Balochi-2	SouthAsia	M	1	A	C	A	T	68
S_Basque-1	WestEurasia	M	1	A	C	A	T	65
S_Basque-2	WestEurasia	F	1	A	C	A	T	96
S_BedouinB-1	WestEurasia	M	1	A	C	A	T	81
S_BedouinB-2	WestEurasia	F	1	A	C	A	T	77
S_Bengali-1	SouthAsia	M	1	A	C	A	T	73
S_Bengali-2	SouthAsia	F	1	A	C	A	T	84
S_Bergamo-1	WestEurasia	M	1	A	C	A	T	77
S_Bergamo-2	WestEurasia	F	1	A	C	A	T	94
S_Brahmin-1	SouthAsia	M	1	A	C	A	T	80
S_Brahmin-2	SouthAsia	M	1	A	C	A	T	78
S_Brahui-1	SouthAsia	M	1	A	C	A	T	68
S_Brahui-2	SouthAsia	M	1	A	C	A	T	79
S_Bulgarian-1	WestEurasia	M	1	A	C	A	T	81
S_Bulgarian-2	WestEurasia	M	1	A	C	A	T	74
S_Burmese-1	EastAsia	M	1	A	C	A	T	89
S_Burmese-2	EastAsia	M	1	A	C	A	T	83
S_Burusho-1	SouthAsia	M	1	A	C	A	T	79
S_Burusho-2	SouthAsia	F	1	A	C	A	T	76
S_Cambodian-1	EastAsia	M	1	A	C	A	T	85
S_Cambodian-2	EastAsia	F	1	A	C	A	T	69
S_Chane-1	America	M	1	A	C	A	T	76
S_Chechen-1	WestEurasia	M	1	A	C	A	T	61
S_Chukchi-1	CentralAsiaSiberia	M	1	A	C	A	T	87
S_Czech-2	WestEurasia	M	1	A	C	A	T	86
S_Dai-1	EastAsia	F	1	A	C	A	T	68
S_Dai-2	EastAsia	M	1	A	C	A	T	115
S_Dai-3	EastAsia	F	1	A	C	A	T	79
S_Daur-2	EastAsia	F	1	A	C	A	T	80
S_Druze-1	WestEurasia	F	1	A	C	A	T	86
S_Druze-2	WestEurasia	M	1	A	C	A	T	89
S_English-1	WestEurasia	M	1	A	C	A	T	99
S_English-2	WestEurasia	F	1	A	C	A	T	90
S_Eskimo_Chaplin-1	CentralAsiaSiberia	M	1	A	C	A	T	76
S_Eskimo_Naukan-1	CentralAsiaSiberia	F	1	A	C	A	T	78
S_Eskimo_Naukan-2	CentralAsiaSiberia	F	1	A	C	A	T	80
S_Eskimo_Sireniki-1	CentralAsiaSiberia	M	1	A	C	A	T	77
S_Eskimo_Sireniki-2	CentralAsiaSiberia	F	1	A	C	A	T	72
S_Estonian-1	WestEurasia	M	1	A	C	A	T	71
S_Estonian-2	WestEurasia	M	1	A	C	A	T	82
S_Even-1	CentralAsiaSiberia	F	1	A	C	A	T	98
S_Even-2	CentralAsiaSiberia	M	1	A	C	A	T	76
S_Even-3	CentralAsiaSiberia	F	1	A	C	A	T	94
S_Finnish-1	WestEurasia	F	1	A	C	A	T	78
S_Finnish-2	WestEurasia	M	1	A	C	A	T	96
S_Finnish-3	WestEurasia	M	1	A	C	A	T	85
S_French-1	WestEurasia	M	1	A	C	A	T	89
S_French-2	WestEurasia	F	1	A	C	A	T	74
S_Georgian-1	WestEurasia	M	1	A	C	A	T	94
S_Georgian-2	WestEurasia	M	1	A	C	A	T	64
S_Greek-1	WestEurasia	M	1	A	C	A	T	66
S_Greek-2	WestEurasia	M	1	A	C	A	T	81
S_Han-1	EastAsia	F	1	A	C	A	T	77
S_Han-2	EastAsia	M	1	A	C	A	T	64
S_Hazara-1	SouthAsia	M	1	A	C	A	T	76
S_Hazara-2	SouthAsia	M	1	A	C	A	T	80
S_Hezhen-1	EastAsia	M	1	A	C	A	T	71
S_Hezhen-2	EastAsia	F	1	A	C	A	T	87
S_Hungarian-1	WestEurasia	F	1	A	C	A	T	70
S_Hungarian-2	WestEurasia	M	1	A	C	A	T	85
S_Icelandic-1	WestEurasia	F	1	A	C	A	T	79
S_Icelandic-2	WestEurasia	F	1	A	C	A	T	81
S_Iranian-1	WestEurasia	M	1	A	C	A	T	86
S_Iranian-2	WestEurasia	M	1	A	C	A	T	91
S_Iraqi_Jew-1	WestEurasia	F	1	A	C	A	T	63
S_Iraqi_Jew-2	WestEurasia	M	1	A	C	A	T	84
S_Irula-1	SouthAsia	M	1	A	C	A	T	77
S_Irula-2	SouthAsia	M	1	A	C	A	T	85
S_Itelman-1	CentralAsiaSiberia	F	1	A	C	A	T	93
S_Japanese-1	EastAsia	M	1	A	C	A	T	76
S_Japanese-2	EastAsia	F	1	A	C	A	T	80
S_Japanese-3	EastAsia	M	1	A	C	A	T	82
S_Jordanian-1	WestEurasia	M	1	A	C	A	T	70
S_Jordanian-2	WestEurasia	M	1	A	C	A	T	80
S_Jordanian-3	WestEurasia	M	1	A	C	A	T	68
S_Kalash-1	SouthAsia	M	1	A	C	A	T	89
S_Kalash-2	SouthAsia	F	1	A	C	A	T	80
S_Kapu-1	SouthAsia	M	1	A	C	A	T	79
S_Kapu-2	SouthAsia	M	1	A	C	A	T	73
S_Karitiana-1	America	M	1	A	C	A	T	95
S_Karitiana-2	America	F	1	A	C	A	T	92
S_Khonda_Dora-1	SouthAsia	M	1	A	C	A	T	81
S_Kinh-1	EastAsia	F	1	A	C	A	T	58
S_Kinh-2	EastAsia	M	1	A	C	A	T	63
S_Korean-1	EastAsia	M	1	A	C	A	T	85
S_Korean-2	EastAsia	F	1	A	C	A	T	90
S_Kusunda-1	SouthAsia	M	1	A	C	A	T	101
S_Kusunda-2	SouthAsia	M	1	A	C	A	T	77
S_Kyrgyz-1	CentralAsiaSiberia	M	1	A	C	A	T	74
S_Kyrgyz-2	CentralAsiaSiberia	F	1	A	C	A	T	80
S_Lahu-1	EastAsia	F	1	A	C	A	T	81
S_Lahu-2	EastAsia	M	1	A	C	A	T	90
S_Lezgin-1	WestEurasia	M	1	A	C	A	T	79
S_Lezgin-2	WestEurasia	M	1	A	C	A	T	75
S_Madiga-1	SouthAsia	M	1	A	C	A	T	99
S_Madiga-2	SouthAsia	M	1	A	C	A	T	83
S_Makrani-1	SouthAsia	M	1	A	C	A	T	86
S_Makrani-2	SouthAsia	F	1	A	C	A	T	78
S_Mala-2	SouthAsia	M	1	A	C	A	T	64
S_Mala-3	SouthAsia	M	1	A	C	A	T	85
S_Mansi-1	CentralAsiaSiberia	M	1	A	C	A	T	73
S_Mansi-2	CentralAsiaSiberia	F	1	A	C	A	T	98
S_Mayan-1	America	F	1	A	C	A	T	88
S_Mayan-2	America	F	1	A	C	A	T	81
S_Miao-1	EastAsia	M	1	A	C	A	T	95
S_Miao-2	EastAsia	F	1	A	C	A	T	90
S_Mixe-2	America	F	1	A	C	A	T	83
S_Mixe-3	America	F	1	A	C	A	T	72
S_Mixtec-1	America	M	1	A	C	A	T	86
S_Mixtec-2	America	F	1	A	C	A	T	72
S_Mongola-1	CentralAsiaSiberia	M	1	A	C	A	T	84
S_Mongola-2	CentralAsiaSiberia	F	1	A	C	A	T	82
S_Naxi-1	EastAsia	M	1	A	C	A	T	68
S_Naxi-2	EastAsia	F	1	A	C	A	T	92
S_Naxi-3	EastAsia	F	1	A	C	A	T	74
S_North_Ossetian-1	WestEurasia	M	1	A	C	A	T	73
S_North_Ossetian-2	WestEurasia	M	1	A	C	A	T	74
S_Norwegian-1	WestEurasia	F	1	A	C	A	T	85
S_Orcadian-1	WestEurasia	M	1	A	C	A	T	83
S_Orcadian-2	WestEurasia	F	1	A	C	A	T	91
S_Oroqen-1	EastAsia	M	1	A	C	A	T	89
S_Oroqen-2	EastAsia	F	1	A	C	A	T	88
S_Palestinian-1	WestEurasia	M	1	A	C	A	T	73
S_Palestinian-2	WestEurasia	M	1	A	C	A	T	94
S_Palestinian-3	WestEurasia	F	1	A	C	A	T	84
S_Pathan-1	SouthAsia	M	1	A	C	A	T	72
S_Pathan-2	SouthAsia	F	1	A	C	A	T	73
S_Piapoco-1	America	F	1	A	C	A	T	76
S_Piapoco-2	America	F	1	A	C	A	T	94
S_Pima-1	America	M	1	A	C	A	T	89
S_Pima-2	America	F	1	A	C	A	T	85
S_Polish-1	WestEurasia	M	1	A	C	A	T	88
S_Punjabi-1	SouthAsia	M	1	A	C	A	T	76
S_Punjabi-2	SouthAsia	M	1	A	C	A	T	86
S_Punjabi-3	SouthAsia	F	1	A	C	A	T	75
S_Punjabi-4	SouthAsia	F	1	A	C	A	T	74
S_Quechua-1	America	F	1	A	C	A	T	71
S_Quechua-2	America	M	1	A	C	A	T	86
S_Quechua-3	America	F	1	A	C	A	T	77
S_Relli-1	SouthAsia	M	1	A	C	A	T	76
S_Relli-2	SouthAsia	M	1	A	C	A	T	96
S_Russian-1	WestEurasia	M	1	A	C	A	T	67
S_Russian-2	WestEurasia	F	1	A	C	A	T	76
S_Saami-1	WestEurasia	F	1	A	C	A	T	85
S_Saami-2	WestEurasia	M	1	A	C	A	T	62
S_Samaritan-1	WestEurasia	M	1	A	C	A	T	73
S_Sardinian-1	WestEurasia	M	1	A	C	A	T	88
S_Sardinian-2	WestEurasia	F	1	A	C	A	T	78
S_She-1	EastAsia	F	1	A	C	A	T	81
S_She-2	EastAsia	M	1	A	C	A	T	67
S_Sindhi-1	SouthAsia	M	1	A	C	A	T	67
S_Sindhi-2	SouthAsia	F	1	A	C	A	T	84
S_Spanish-1	WestEurasia	M	1	A	C	A	T	89
S_Spanish-2	WestEurasia	F	1	A	C	A	T	66
S_Surui-1	America	F	1	A	C	A	T	87
S_Surui-2	America	F	1	A	C	A	T	76
S_Tajik-1	WestEurasia	M	1	A	C	A	T	95
S_Tajik-2	WestEurasia	M	1	A	C	A	T	88
S_Thai-1	EastAsia	M	1	A	C	A	T	80
S_Thai-2	EastAsia	F	1	A	C	A	T	72
S_Tlingit-1	CentralAsiaSiberia	M	1	A	C	A	T	83
S_Tlingit-2	CentralAsiaSiberia	F	1	A	C	A	T	74
S_Tu-1	EastAsia	M	1	A	C	A	T	81
S_Tu-2	EastAsia	F	1	A	C	A	T	73
S_Tubalar-1	CentralAsiaSiberia	F	1	A	C	A	T	85
S_Tubalar-2	CentralAsiaSiberia	F	1	A	C	A	T	82
S_Tujia-1	EastAsia	M	1	A	C	A	T	87
S_Tujia-2	EastAsia	F	1	A	C	A	T	70
S_Turkish-1	WestEurasia	M	1	A	C	A	T	97
S_Turkish-2	WestEurasia	F	1	A	C	A	T	80
S_Tuscan-1	WestEurasia	F	1	A	C	A	T	68
S_Tuscan-2	WestEurasia	M	1	A	C	A	T	66
S_Ulchi-1	CentralAsiaSiberia	F	1	A	C	A	T	72
S_Ulchi-2	CentralAsiaSiberia	F	1	A	C	A	T	85
S_Uygur-1	EastAsia	F	1	A	C	A	T	71
S_Uygur-2	EastAsia	M	1	A	C	A	T	86
S_Xibo-1	EastAsia	M	1	A	C	A	T	75
S_Xibo-2	EastAsia	M	1	A	C	A	T	77
S_Yadava-1	SouthAsia	M	1	A	C	A	T	82
S_Yadava-2	SouthAsia	M	1	A	C	A	T	78
S_Yakut-1	CentralAsiaSiberia	F	1	A	C	A	T	80
S_Yakut-2	CentralAsiaSiberia	M	1	A	C	A	T	78
S_Yemenite_Jew-1	WestEurasia	F	1	A	C	A	T	88
S_Yemenite_Jew-2	WestEurasia	M	1	A	C	A	T	89
S_Yi-1	EastAsia	M	1	A	C	A	T	90
S_Yi-2	EastAsia	F	1	A	C	A	T	85
S_Zapotec-1	America	M	1	A	C	A	T	101
S_Zapotec-2	America	M	1	A	C	A	T	88
S_Abkhasian-1	WestEurasia	M	1	A	C	A	G	13
S_Abkhasian-2	WestEurasia	M	1	A	C	A	G	7
S_Adygei-1	WestEurasia	M	1	A	C	A	G	12
S_Adygei-2	WestEurasia	F	1	A	C	A	G	19
S_Albanian-1	WestEurasia	F	1	A	C	A	G	9
S_Aleut-1	CentralAsiaSiberia	M	1	A	C	A	G	19
S_Aleut-2	CentralAsiaSiberia	F	1	A	C	A	G	15
S_Altaian-1	CentralAsiaSiberia	M	1	A	C	A	G	9
S_Ami-1	EastAsia	M	1	A	C	A	G	18
S_Ami-2	EastAsia	M	1	A	C	A	G	12
S_Armenian-1	WestEurasia	M	1	A	C	A	G	16
S_Armenian-2	WestEurasia	M	1	A	C	A	G	12
S_Atayal-1	EastAsia	M	1	A	C	A	G	24
S_Balochi-1	SouthAsia	M	1	A	C	A	G	9
S_Balochi-2	SouthAsia	M	1	A	C	A	G	15
S_Basque-1	WestEurasia	M	1	A	C	A	G	17
S_Basque-2	WestEurasia	F	1	A	C	A	G	12
S_BedouinB-1	WestEurasia	M	1	A	C	A	G	11
S_BedouinB-2	WestEurasia	F	1	A	C	A	G	12
S_Bengali-1	SouthAsia	M	1	A	C	A	G	12
S_Bengali-2	SouthAsia	F	1	A	C	A	G	16
S_Bergamo-1	WestEurasia	M	1	A	C	A	G	10
S_Bergamo-2	WestEurasia	F	1	A	C	A	G	7
S_Brahmin-1	SouthAsia	M	1	A	C	A	G	27
S_Brahmin-2	SouthAsia	M	1	A	C	A	G	21
S_Brahui-1	SouthAsia	M	1	A	C	A	G	9
S_Brahui-2	SouthAsia	M	1	A	C	A	G	22
S_Bulgarian-1	WestEurasia	M	1	A	C	A	G	14
S_Bulgarian-2	WestEurasia	M	1	A	C	A	G	16
S_Burmese-1	EastAsia	M	1	A	C	A	G	21
S_Burmese-2	EastAsia	M	1	A	C	A	G	16
S_Burusho-1	SouthAsia	M	1	A	C	A	G	16
S_Burusho-2	SouthAsia	F	1	A	C	A	G	19
S_Cambodian-1	EastAsia	M	1	A	C	A	G	12
S_Cambodian-2	EastAsia	F	1	A	C	A	G	18
S_Chane-1	America	M	1	A	C	A	G	30
S_Chechen-1	WestEurasia	M	1	A	C	A	G	10
S_Chukchi-1	CentralAsiaSiberia	M	1	A	C	A	G	6
S_Czech-2	WestEurasia	M	1	A	C	A	G	16
S_Dai-1	EastAsia	F	1	A	C	A	G	18
S_Dai-2	EastAsia	M	1	A	C	A	G	16
S_Dai-3	EastAsia	F	1	A	C	A	G	18
S_Daur-2	EastAsia	F	1	A	C	A	G	14
S_Druze-1	WestEurasia	F	1	A	C	A	G	17
S_Druze-2	WestEurasia	M	1	A	C	A	G	14
S_English-1	WestEurasia	M	1	A	C	A	G	13
S_English-2	WestEurasia	F	1	A	C	A	G	7
S_Eskimo_Chaplin-1	CentralAsiaSiberia	M	1	A	C	A	G	16
S_Eskimo_Naukan-1	CentralAsiaSiberia	F	1	A	C	A	G	19
S_Eskimo_Naukan-2	CentralAsiaSiberia	F	1	A	C	A	G	18
S_Eskimo_Sireniki-1	CentralAsiaSiberia	M	1	A	C	A	G	19
S_Eskimo_Sireniki-2	CentralAsiaSiberia	F	1	A	C	A	G	14
S_Estonian-1	WestEurasia	M	1	A	C	A	G	17
S_Estonian-2	WestEurasia	M	1	A	C	A	G	8
S_Even-1	CentralAsiaSiberia	F	1	A	C	A	G	7
S_Even-2	CentralAsiaSiberia	M	1	A	C	A	G	16
S_Even-3	CentralAsiaSiberia	F	1	A	C	A	G	11
S_Finnish-1	WestEurasia	F	1	A	C	A	G	12
S_Finnish-2	WestEurasia	M	1	A	C	A	G	12
S_Finnish-3	WestEurasia	M	1	A	C	A	G	10
S_French-1	WestEurasia	M	1	A	C	A	G	12
S_French-2	WestEurasia	F	1	A	C	A	G	13
S_Georgian-1	WestEurasia	M	1	A	C	A	G	19
S_Georgian-2	WestEurasia	M	1	A	C	A	G	12
S_Greek-1	WestEurasia	M	1	A	C	A	G	12
S_Greek-2	WestEurasia	M	1	A	C	A	G	14
S_Han-1	EastAsia	F	1	A	C	A	G	13
S_Han-2	EastAsia	M	1	A	C	A	G	21
S_Hazara-1	SouthAsia	M	1	A	C	A	G	14
S_Hazara-2	SouthAsia	M	1	A	C	A	G	16
S_Hezhen-1	EastAsia	M	1	A	C	A	G	8
S_Hezhen-2	EastAsia	F	1	A	C	A	G	10
S_Hungarian-1	WestEurasia	F	1	A	C	A	G	20
S_Hungarian-2	WestEurasia	M	1	A	C	A	G	17
S_Icelandic-1	WestEurasia	F	1	A	C	A	G	18
S_Icelandic-2	WestEurasia	F	1	A	C	A	G	11
S_Iranian-1	WestEurasia	M	1	A	C	A	G	14
S_Iranian-2	WestEurasia	M	1	A	C	A	G	9
S_Iraqi_Jew-1	WestEurasia	F	1	A	C	A	G	12
S_Iraqi_Jew-2	WestEurasia	M	1	A	C	A	G	15
S_Irula-1	SouthAsia	M	1	A	C	A	G	10
S_Irula-2	SouthAsia	M	1	A	C	A	G	20
S_Itelman-1	CentralAsiaSiberia	F	1	A	C	A	G	12
S_Japanese-1	EastAsia	M	1	A	C	A	G	16
S_Japanese-2	EastAsia	F	1	A	C	A	G	11
S_Japanese-3	EastAsia	M	1	A	C	A	G	12
S_Jordanian-1	WestEurasia	M	1	A	C	A	G	4
S_Jordanian-2	WestEurasia	M	1	A	C	A	G	17
S_Jordanian-3	WestEurasia	M	1	A	C	A	G	14
S_Kalash-1	SouthAsia	M	1	A	C	A	G	25
S_Kalash-2	SouthAsia	F	1	A	C	A	G	14
S_Kapu-1	SouthAsia	M	1	A	C	A	G	28
S_Kapu-2	SouthAsia	M	1	A	C	A	G	26
S_Karitiana-1	America	M	1	A	C	A	G	17
S_Karitiana-2	America	F	1	A	C	A	G	14
S_Khonda_Dora-1	SouthAsia	M	1	A	C	A	G	17
S_Kinh-1	EastAsia	F	1	A	C	A	G	19
S_Kinh-2	EastAsia	M	1	A	C	A	G	16
S_Korean-1	EastAsia	M	1	A	C	A	G	14
S_Korean-2	EastAsia	F	1	A	C	A	G	8
S_Kusunda-1	SouthAsia	M	1	A	C	A	G	24
S_Kusunda-2	SouthAsia	M	1	A	C	A	G	11
S_Kyrgyz-1	CentralAsiaSiberia	M	1	A	C	A	G	12
S_Kyrgyz-2	CentralAsiaSiberia	F	1	A	C	A	G	15
S_Lahu-1	EastAsia	F	1	A	C	A	G	21
S_Lahu-2	EastAsia	M	1	A	C	A	G	11
S_Lezgin-1	WestEurasia	M	1	A	C	A	G	18
S_Lezgin-2	WestEurasia	M	1	A	C	A	G	11
S_Madiga-1	SouthAsia	M	1	A	C	A	G	12
S_Madiga-2	SouthAsia	M	1	A	C	A	G	16
S_Makrani-1	SouthAsia	M	1	A	C	A	G	11
S_Makrani-2	SouthAsia	F	1	A	C	A	G	20
S_Mala-2	SouthAsia	M	1	A	C	A	G	20
S_Mala-3	SouthAsia	M	1	A	C	A	G	20
S_Mansi-1	CentralAsiaSiberia	M	1	A	C	A	G	17
S_Mansi-2	CentralAsiaSiberia	F	1	A	C	A	G	14
S_Mayan-1	America	F	1	A	C	A	G	15
S_Mayan-2	America	F	1	A	C	A	G	14
S_Miao-1	EastAsia	M	1	A	C	A	G	14
S_Miao-2	EastAsia	F	1	A	C	A	G	10
S_Mixe-2	America	F	1	A	C	A	G	16
S_Mixe-3	America	F	1	A	C	A	G	26
S_Mixtec-1	America	M	1	A	C	A	G	17
S_Mixtec-2	America	F	1	A	C	A	G	12
S_Mongola-1	CentralAsiaSiberia	M	1	A	C	A	G	14
S_Mongola-2	CentralAsiaSiberia	F	1	A	C	A	G	14
S_Naxi-1	EastAsia	M	1	A	C	A	G	17
S_Naxi-2	EastAsia	F	1	A	C	A	G	14
S_Naxi-3	EastAsia	F	1	A	C	A	G	20
S_North_Ossetian-1	WestEurasia	M	1	A	C	A	G	7
S_North_Ossetian-2	WestEurasia	M	1	A	C	A	G	19
S_Norwegian-1	WestEurasia	F	1	A	C	A	G	13
S_Orcadian-1	WestEurasia	M	1	A	C	A	G	9
S_Orcadian-2	WestEurasia	F	1	A	C	A	G	14
S_Oroqen-1	EastAsia	M	1	A	C	A	G	14
S_Oroqen-2	EastAsia	F	1	A	C	A	G	22
S_Palestinian-1	WestEurasia	M	1	A	C	A	G	13
S_Palestinian-2	WestEurasia	M	1	A	C	A	G	18
S_Palestinian-3	WestEurasia	F	1	A	C	A	G	12
S_Pathan-1	SouthAsia	M	1	A	C	A	G	15
S_Pathan-2	SouthAsia	F	1	A	C	A	G	9
S_Piapoco-1	America	F	1	A	C	A	G	21
S_Piapoco-2	America	F	1	A	C	A	G	17
S_Pima-1	America	M	1	A	C	A	G	17
S_Pima-2	America	F	1	A	C	A	G	19
S_Polish-1	WestEurasia	M	1	A	C	A	G	10
S_Punjabi-1	SouthAsia	M	1	A	C	A	G	24
S_Punjabi-2	SouthAsia	M	1	A	C	A	G	28
S_Punjabi-3	SouthAsia	F	1	A	C	A	G	6
S_Punjabi-4	SouthAsia	F	1	A	C	A	G	12
S_Quechua-1	America	F	1	A	C	A	G	17
S_Quechua-2	America	M	1	A	C	A	G	12
S_Quechua-3	America	F	1	A	C	A	G	22
S_Relli-1	SouthAsia	M	1	A	C	A	G	17
S_Relli-2	SouthAsia	M	1	A	C	A	G	20
S_Russian-1	WestEurasia	M	1	A	C	A	G	10
S_Russian-2	WestEurasia	F	1	A	C	A	G	13
S_Saami-1	WestEurasia	F	1	A	C	A	G	17
S_Saami-2	WestEurasia	M	1	A	C	A	G	15
S_Samaritan-1	WestEurasia	M	1	A	C	A	G	19
S_Sardinian-1	WestEurasia	M	1	A	C	A	G	11
S_Sardinian-2	WestEurasia	F	1	A	C	A	G	20
S_She-1	EastAsia	F	1	A	C	A	G	16
S_She-2	EastAsia	M	1	A	C	A	G	17
S_Sindhi-1	SouthAsia	M	1	A	C	A	G	12
S_Sindhi-2	SouthAsia	F	1	A	C	A	G	14
S_Spanish-1	WestEurasia	M	1	A	C	A	G	16
S_Spanish-2	WestEurasia	F	1	A	C	A	G	12
S_Surui-1	America	F	1	A	C	A	G	16
S_Surui-2	America	F	1	A	C	A	G	17
S_Tajik-1	WestEurasia	M	1	A	C	A	G	10
S_Tajik-2	WestEurasia	M	1	A	C	A	G	25
S_Thai-1	EastAsia	M	1	A	C	A	G	15
S_Thai-2	EastAsia	F	1	A	C	A	G	11
S_Tlingit-1	CentralAsiaSiberia	M	1	A	C	A	G	11
S_Tlingit-2	CentralAsiaSiberia	F	1	A	C	A	G	8
S_Tu-1	EastAsia	M	1	A	C	A	G	17
S_Tu-2	EastAsia	F	1	A	C	A	G	11
S_Tubalar-1	CentralAsiaSiberia	F	1	A	C	A	G	12
S_Tubalar-2	CentralAsiaSiberia	F	1	A	C	A	G	16
S_Tujia-1	EastAsia	M	1	A	C	A	G	11
S_Tujia-2	EastAsia	F	1	A	C	A	G	29
S_Turkish-1	WestEurasia	M	1	A	C	A	G	13
S_Turkish-2	WestEurasia	F	1	A	C	A	G	15
S_Tuscan-1	WestEurasia	F	1	A	C	A	G	20
S_Tuscan-2	WestEurasia	M	1	A	C	A	G	8
S_Ulchi-1	CentralAsiaSiberia	F	1	A	C	A	G	16
S_Ulchi-2	CentralAsiaSiberia	F	1	A	C	A	G	7
S_Uygur-1	EastAsia	F	1	A	C	A	G	9
S_Uygur-2	EastAsia	M	1	A	C	A	G	28
S_Xibo-1	EastAsia	M	1	A	C	A	G	12
S_Xibo-2	EastAsia	M	1	A	C	A	G	12
S_Yadava-1	SouthAsia	M	1	A	C	A	G	6
S_Yadava-2	SouthAsia	M	1	A	C	A	G	11
S_Yakut-1	CentralAsiaSiberia	F	1	A	C	A	G	16
S_Yakut-2	CentralAsiaSiberia	M	1	A	C	A	G	13
S_Yemenite_Jew-1	WestEurasia	F	1	A	C	A	G	10
S_Yemenite_Jew-2	WestEurasia	M	1	A	C	A	G	15
S_Yi-1	EastAsia	M	1	A	C	A	G	16
S_Yi-2	EastAsia	F	1	A	C	A	G	15
S_Zapotec-1	America	M	1	A	C	A	G	19
S_Zapotec-2	America	M	1	A	C	A	G	17
S_Abkhasian-1	WestEurasia	M	1	A	C	C	A	27
S_Abkhasian-2	WestEurasia	M	1	A	C	C	A	22
S_Adygei-1	WestEurasia	M	1	A	C	C	A	30
S_Adygei-2	WestEurasia	F	1	A	C	C	A	27
S_Albanian-1	WestEurasia	F	1	A	C	C	A	28
S_Aleut-1	CentralAsiaSiberia	M	1	A	C	C	A	22
S_Aleut-2	CentralAsiaSiberia	F	1	A	C	C	A	36
S_Altaian-1	CentralAsiaSiberia	M	1	A	C	C	A	39
S_Ami-1	EastAsia	M	1	A	C	C	A	23
S_Ami-2	EastAsia	M	1	A	C	C	A	30
S_Armenian-1	WestEurasia	M	1	A	C	C	A	27
S_Armenian-2	WestEurasia	M	1	A	C	C	A	28
S_Atayal-1	EastAsia	M	1	A	C	C	A	29
S_Balochi-1	SouthAsia	M	1	A	C	C	A	24
S_Balochi-2	SouthAsia	M	1	A	C	C	A	31
S_Basque-1	WestEurasia	M	1	A	C	C	A	27
S_Basque-2	WestEurasia	F	1	A	C	C	A	26
S_BedouinB-1	WestEurasia	M	1	A	C	C	A	24
S_BedouinB-2	WestEurasia	F	1	A	C	C	A	28
S_Bengali-1	SouthAsia	M	1	A	C	C	A	30
S_Bengali-2	SouthAsia	F	1	A	C	C	A	30
S_Bergamo-1	WestEurasia	M	1	A	C	C	A	24
S_Bergamo-2	WestEurasia	F	1	A	C	C	A	28
S_Brahmin-1	SouthAsia	M	1	A	C	C	A	30
S_Brahmin-2	SouthAsia	M	1	A	C	C	A	21
S_Brahui-1	SouthAsia	M	1	A	C	C	A	31
S_Brahui-2	SouthAsia	M	1	A	C	C	A	25
S_Bulgarian-1	WestEurasia	M	1	A	C	C	A	24
S_Bulgarian-2	WestEurasia	M	1	A	C	C	A	26
S_Burmese-1	EastAsia	M	1	A	C	C	A	24
S_Burmese-2	EastAsia	M	1	A	C	C	A	24
S_Burusho-1	SouthAsia	M	1	A	C	C	A	26
S_Burusho-2	SouthAsia	F	1	A	C	C	A	28
S_Cambodian-1	EastAsia	M	1	A	C	C	A	40
S_Cambodian-2	EastAsia	F	1	A	C	C	A	30
S_Chane-1	America	M	1	A	C	C	A	24
S_Chechen-1	WestEurasia	M	1	A	C	C	A	29
S_Chukchi-1	CentralAsiaSiberia	M	1	A	C	C	A	20
S_Czech-2	WestEurasia	M	1	A	C	C	A	24
S_Dai-1	EastAsia	F	1	A	C	C	A	26
S_Dai-2	EastAsia	M	1	A	C	C	A	26
S_Dai-3	EastAsia	F	1	A	C	C	A	29
S_Daur-2	EastAsia	F	1	A	C	C	A	29
S_Druze-1	WestEurasia	F	1	A	C	C	A	26
S_Druze-2	WestEurasia	M	1	A	C	C	A	25
S_English-1	WestEurasia	M	1	A	C	C	A	37
S_English-2	WestEurasia	F	1	A	C	C	A	34
S_Eskimo_Chaplin-1	CentralAsiaSiberia	M	1	A	C	C	A	31
S_Eskimo_Naukan-1	CentralAsiaSiberia	F	1	A	C	C	A	33
S_Eskimo_Naukan-2	CentralAsiaSiberia	F	1	A	C	C	A	26
S_Eskimo_Sireniki-1	CentralAsiaSiberia	M	1	A	C	C	A	35
S_Eskimo_Sireniki-2	CentralAsiaSiberia	F	1	A	C	C	A	31
S_Estonian-1	WestEurasia	M	1	A	C	C	A	25
S_Estonian-2	WestEurasia	M	1	A	C	C	A	29
S_Even-1	CentralAsiaSiberia	F	1	A	C	C	A	28
S_Even-2	CentralAsiaSiberia	M	1	A	C	C	A	19
S_Even-3	CentralAsiaSiberia	F	1	A	C	C	A	21
S_Finnish-1	WestEurasia	F	1	A	C	C	A	18
S_Finnish-2	WestEurasia	M	1	A	C	C	A	26
S_Finnish-3	WestEurasia	M	1	A	C	C	A	21
S_French-1	WestEurasia	M	1	A	C	C	A	12
S_French-2	WestEurasia	F	1	A	C	C	A	34
S_Georgian-1	WestEurasia	M	1	A	C	C	A	29
S_Georgian-2	WestEurasia	M	1	A	C	C	A	19
S_Greek-1	WestEurasia	M	1	A	C	C	A	26
S_Greek-2	WestEurasia	M	1	A	C	C	A	28
S_Han-1	EastAsia	F	1	A	C	C	A	19
S_Han-2	EastAsia	M	1	A	C	C	A	15
S_Hazara-1	SouthAsia	M	1	A	C	C	A	27
S_Hazara-2	SouthAsia	M	1	A	C	C	A	30
S_Hezhen-1	EastAsia	M	1	A	C	C	A	33
S_Hezhen-2	EastAsia	F	1	A	C	C	A	20
S_Hungarian-1	WestEurasia	F	1	A	C	C	A	28
S_Hungarian-2	WestEurasia	M	1	A	C	C	A	22
S_Icelandic-1	WestEurasia	F	1	A	C	C	A	26
S_Icelandic-2	WestEurasia	F	1	A	C	C	A	29
S_Iranian-1	WestEurasia	M	1	A	C	C	A	31
S_Iranian-2	WestEurasia	M	1	A	C	C	A	18
S_Iraqi_Jew-1	WestEurasia	F	1	A	C	C	A	22
S_Iraqi_Jew-2	WestEurasia	M	1	A	C	C	A	29
S_Irula-1	SouthAsia	M	1	A	C	C	A	27
S_Irula-2	SouthAsia	M	1	A	C	C	A	22
S_Itelman-1	CentralAsiaSiberia	F	1	A	C	C	A	20
S_Japanese-1	EastAsia	M	1	A	C	C	A	21
S_Japanese-2	EastAsia	F	1	A	C	C	A	28
S_Japanese-3	EastAsia	M	1	A	C	C	A	29
S_Jordanian-1	WestEurasia	M	1	A	C	C	A	23
S_Jordanian-2	WestEurasia	M	1	A	C	C	A	32
S_Jordanian-3	WestEurasia	M	1	A	C	C	A	16
S_Kalash-1	SouthAsia	M	1	A	C	C	A	22
S_Kalash-2	SouthAsia	F	1	A	C	C	A	34
S_Kapu-1	SouthAsia	M	1	A	C	C	A	29
S_Kapu-2	SouthAsia	M	1	A	C	C	A	31
S_Karitiana-1	America	M	1	A	C	C	A	26
S_Karitiana-2	America	F	1	A	C	C	A	30
S_Khonda_Dora-1	SouthAsia	M	1	A	C	C	A	20
S_Kinh-1	EastAsia	F	1	A	C	C	A	25
S_Kinh-2	EastAsia	M	1	A	C	C	A	34
S_Korean-1	EastAsia	M	1	A	C	C	A	16
S_Korean-2	EastAsia	F	1	A	C	C	A	27
S_Kusunda-1	SouthAsia	M	1	A	C	C	A	24
S_Kusunda-2	SouthAsia	M	1	A	C	C	A	28
S_Kyrgyz-1	CentralAsiaSiberia	M	1	A	C	C	A	24
S_Kyrgyz-2	CentralAsiaSiberia	F	1	A	C	C	A	29
S_Lahu-1	EastAsia	F	1	A	C	C	A	27
S_Lahu-2	EastAsia	M	1	A	C	C	A	21
S_Lezgin-1	WestEurasia	M	1	A	C	C	A	30
S_Lezgin-2	WestEurasia	M	1	A	C	C	A	32
S_Madiga-1	SouthAsia	M	1	A	C	C	A	34
S_Madiga-2	SouthAsia	M	1	A	C	C	A	30
S_Makrani-1	SouthAsia	M	1	A	C	C	A	24
S_Makrani-2	SouthAsia	F	1	A	C	C	A	36
S_Mala-2	SouthAsia	M	1	A	C	C	A	23
S_Mala-3	SouthAsia	M	1	A	C	C	A	30
S_Mansi-1	CentralAsiaSiberia	M	1	A	C	C	A	36
S_Mansi-2	CentralAsiaSiberia	F	1	A	C	C	A	29
S_Mayan-1	America	F	1	A	C	C	A	27
S_Mayan-2	America	F	1	A	C	C	A	23
S_Miao-1	EastAsia	M	1	A	C	C	A	28
S_Miao-2	EastAsia	F	1	A	C	C	A	19
S_Mixe-2	America	F	1	A	C	C	A	20
S_Mixe-3	America	F	1	A	C	C	A	20
S_Mixtec-1	America	M	1	A	C	C	A	35
S_Mixtec-2	America	F	1	A	C	C	A	30
S_Mongola-1	CentralAsiaSiberia	M	1	A	C	C	A	18
S_Mongola-2	CentralAsiaSiberia	F	1	A	C	C	A	23
S_Naxi-1	EastAsia	M	1	A	C	C	A	25
S_Naxi-2	EastAsia	F	1	A	C	C	A	23
S_Naxi-3	EastAsia	F	1	A	C	C	A	23
S_North_Ossetian-1	WestEurasia	M	1	A	C	C	A	25
S_North_Ossetian-2	WestEurasia	M	1	A	C	C	A	33
S_Norwegian-1	WestEurasia	F	1	A	C	C	A	22
S_Orcadian-1	WestEurasia	M	1	A	C	C	A	30
S_Orcadian-2	WestEurasia	F	1	A	C	C	A	30
S_Oroqen-1	EastAsia	M	1	A	C	C	A	18
S_Oroqen-2	EastAsia	F	1	A	C	C	A	31
S_Palestinian-1	WestEurasia	M	1	A	C	C	A	32
S_Palestinian-2	WestEurasia	M	1	A	C	C	A	23
S_Palestinian-3	WestEurasia	F	1	A	C	C	A	27
S_Pathan-1	SouthAsia	M	1	A	C	C	A	18
S_Pathan-2	SouthAsia	F	1	A	C	C	A	14
S_Piapoco-1	America	F	1	A	C	C	A	26
S_Piapoco-2	America	F	1	A	C	C	A	22
S_Pima-1	America	M	1	A	C	C	A	27
S_Pima-2	America	F	1	A	C	C	A	20
S_Polish-1	WestEurasia	M	1	A	C	C	A	24
S_Punjabi-1	SouthAsia	M	1	A	C	C	A	26
S_Punjabi-2	SouthAsia	M	1	A	C	C	A	22
S_Punjabi-3	SouthAsia	F	1	A	C	C	A	27
S_Punjabi-4	SouthAsia	F	1	A	C	C	A	23
S_Quechua-1	America	F	1	A	C	C	A	19
S_Quechua-2	America	M	1	A	C	C	A	24
S_Quechua-3	America	F	1	A	C	C	A	32
S_Relli-1	SouthAsia	M	1	A	C	C	A	25
S_Relli-2	SouthAsia	M	1	A	C	C	A	30
S_Russian-1	WestEurasia	M	1	A	C	C	A	29
S_Russian-2	WestEurasia	F	1	A	C	C	A	29
S_Saami-1	WestEurasia	F	1	A	C	C	A	25
S_Saami-2	WestEurasia	M	1	A	C	C	A	30
S_Samaritan-1	WestEurasia	M	1	A	C	C	A	27
S_Sardinian-1	WestEurasia	M	1	A	C	C	A	22
S_Sardinian-2	WestEurasia	F	1	A	C	C	A	21
S_She-1	EastAsia	F	1	A	C	C	A	19
S_She-2	EastAsia	M	1	A	C	C	A	30
S_Sindhi-1	SouthAsia	M	1	A	C	C	A	26
S_Sindhi-2	SouthAsia	F	1	A	C	C	A	32
S_Spanish-1	WestEurasia	M	1	A	C	C	A	27
S_Spanish-2	WestEurasia	F	1	A	C	C	A	24
S_Surui-1	America	F	1	A	C	C	A	27
S_Surui-2	America	F	1	A	C	C	A	21
S_Tajik-1	WestEurasia	M	1	A	C	C	A	30
S_Tajik-2	WestEurasia	M	1	A	C	C	A	24
S_Thai-1	EastAsia	M	1	A	C	C	A	19
S_Thai-2	EastAsia	F	1	A	C	C	A	23
S_Tlingit-1	CentralAsiaSiberia	M	1	A	C	C	A	31
S_Tlingit-2	CentralAsiaSiberia	F	1	A	C	C	A	27
S_Tu-1	EastAsia	M	1	A	C	C	A	18
S_Tu-2	EastAsia	F	1	A	C	C	A	23
S_Tubalar-1	CentralAsiaSiberia	F	1	A	C	C	A	22
S_Tubalar-2	CentralAsiaSiberia	F	1	A	C	C	A	29
S_Tujia-1	EastAsia	M	1	A	C	C	A	20
S_Tujia-2	EastAsia	F	1	A	C	C	A	17
S_Turkish-1	WestEurasia	M	1	A	C	C	A	32
S_Turkish-2	WestEurasia	F	1	A	C	C	A	14
S_Tuscan-1	WestEurasia	F	1	A	C	C	A	26
S_Tuscan-2	WestEurasia	M	1	A	C	C	A	34
S_Ulchi-1	CentralAsiaSiberia	F	1	A	C	C	A	22
S_Ulchi-2	CentralAsiaSiberia	F	1	A	C	C	A	32
S_Uygur-1	EastAsia	F	1	A	C	C	A	28
S_Uygur-2	EastAsia	M	1	A	C	C	A	31
S_Xibo-1	EastAsia	M	1	A	C	C	A	19
S_Xibo-2	EastAsia	M	1	A	C	C	A	23
S_Yadava-1	SouthAsia	M	1	A	C	C	A	32
S_Yadava-2	SouthAsia	M	1	A	C	C	A	32
S_Yakut-1	CentralAsiaSiberia	F	1	A	C	C	A	23
S_Yakut-2	CentralAsiaSiberia	M	1	A	C	C	A	22
S_Yemenite_Jew-1	WestEurasia	F	1	A	C	C	A	27
S_Yemenite_Jew-2	WestEurasia	M	1	A	C	C	A	30
S_Yi-1	EastAsia	M	1	A	C	C	A	31
S_Yi-2	EastAsia	F	1	A	C	C	A	17
S_Zapotec-1	America	M	1	A	C	C	A	25
S_Zapotec-2	America	M	1	A	C	C	A	25
S_Abkhasian-1	WestEurasia	M	1	A	C	C	T	49
S_Abkhasian-2	WestEurasia	M	1	A	C	C	T	58
S_Adygei-1	WestEurasia	M	1	A	C	C	T	58
S_Adygei-2	WestEurasia	F	1	A	C	C	T	52
S_Albanian-1	WestEurasia	F	1	A	C	C	T	60
S_Aleut-1	CentralAsiaSiberia	M	1	A	C	C	T	44
S_Aleut-2	CentralAsiaSiberia	F	1	A	C	C	T	59
S_Altaian-1	CentralAsiaSiberia	M	1	A	C	C	T	50
S_Ami-1	EastAsia	M	1	A	C	C	T	33
S_Ami-2	EastAsia	M	1	A	C	C	T	44
S_Armenian-1	WestEurasia	M	1	A	C	C	T	46
S_Armenian-2	WestEurasia	M	1	A	C	C	T	55
S_Atayal-1	EastAsia	M	1	A	C	C	T	46
S_Balochi-1	SouthAsia	M	1	A	C	C	T	41
S_Balochi-2	SouthAsia	M	1	A	C	C	T	49
S_Basque-1	WestEurasia	M	1	A	C	C	T	61
S_Basque-2	WestEurasia	F	1	A	C	C	T	55
S_BedouinB-1	WestEurasia	M	1	A	C	C	T	60
S_BedouinB-2	WestEurasia	F	1	A	C	C	T	48
S_Bengali-1	SouthAsia	M	1	A	C	C	T	57
S_Bengali-2	SouthAsia	F	1	A	C	C	T	57
S_Bergamo-1	WestEurasia	M	1	A	C	C	T	58
S_Bergamo-2	WestEurasia	F	1	A	C	C	T	55
S_Brahmin-1	SouthAsia	M	1	A	C	C	T	59
S_Brahmin-2	SouthAsia	M	1	A	C	C	T	51
S_Brahui-1	SouthAsia	M	1	A	C	C	T	45
S_Brahui-2	SouthAsia	M	1	A	C	C	T	43
S_Bulgarian-1	WestEurasia	M	1	A	C	C	T	53
S_Bulgarian-2	WestEurasia	M	1	A	C	C	T	62
S_Burmese-1	EastAsia	M	1	A	C	C	T	43
S_Burmese-2	EastAsia	M	1	A	C	C	T	42
S_Burusho-1	SouthAsia	M	1	A	C	C	T	39
S_Burusho-2	SouthAsia	F	1	A	C	C	T	50
S_Cambodian-1	EastAsia	M	1	A	C	C	T	36
S_Cambodian-2	EastAsia	F	1	A	C	C	T	49
S_Chane-1	America	M	1	A	C	C	T	43
S_Chechen-1	WestEurasia	M	1	A	C	C	T	64
S_Chukchi-1	CentralAsiaSiberia	M	1	A	C	C	T	54
S_Czech-2	WestEurasia	M	1	A	C	C	T	47
S_Dai-1	EastAsia	F	1	A	C	C	T	46
S_Dai-2	EastAsia	M	1	A	C	C	T	53
S_Dai-3	EastAsia	F	1	A	C	C	T	46
S_Daur-2	EastAsia	F	1	A	C	C	T	43
S_Druze-1	WestEurasia	F	1	A	C	C	T	64
S_Druze-2	WestEurasia	M	1	A	C	C	T	61
S_English-1	WestEurasia	M	1	A	C	C	T	57
S_English-2	WestEurasia	F	1	A	C	C	T	55
S_Eskimo_Chaplin-1	CentralAsiaSiberia	M	1	A	C	C	T	51
S_Eskimo_Naukan-1	CentralAsiaSiberia	F	1	A	C	C	T	54
S_Eskimo_Naukan-2	CentralAsiaSiberia	F	1	A	C	C	T	43
S_Eskimo_Sireniki-1	CentralAsiaSiberia	M	1	A	C	C	T	51
S_Eskimo_Sireniki-2	CentralAsiaSiberia	F	1	A	C	C	T	52
S_Estonian-1	WestEurasia	M	1	A	C	C	T	51
S_Estonian-2	WestEurasia	M	1	A	C	C	T	46
S_Even-1	CentralAsiaSiberia	F	1	A	C	C	T	53
S_Even-2	CentralAsiaSiberia	M	1	A	C	C	T	37
S_Even-3	CentralAsiaSiberia	F	1	A	C	C	T	55
S_Finnish-1	WestEurasia	F	1	A	C	C	T	46
S_Finnish-2	WestEurasia	M	1	A	C	C	T	49
S_Finnish-3	WestEurasia	M	1	A	C	C	T	50
S_French-1	WestEurasia	M	1	A	C	C	T	52
S_French-2	WestEurasia	F	1	A	C	C	T	58
S_Georgian-1	WestEurasia	M	1	A	C	C	T	61
S_Georgian-2	WestEurasia	M	1	A	C	C	T	52
S_Greek-1	WestEurasia	M	1	A	C	C	T	49
S_Greek-2	WestEurasia	M	1	A	C	C	T	58
S_Han-1	EastAsia	F	1	A	C	C	T	59
S_Han-2	EastAsia	M	1	A	C	C	T	44
S_Hazara-1	SouthAsia	M	1	A	C	C	T	49
S_Hazara-2	SouthAsia	M	1	A	C	C	T	56
S_Hezhen-1	EastAsia	M	1	A	C	C	T	33
S_Hezhen-2	EastAsia	F	1	A	C	C	T	40
S_Hungarian-1	WestEurasia	F	1	A	C	C	T	53
S_Hungarian-2	WestEurasia	M	1	A	C	C	T	56
S_Icelandic-1	WestEurasia	F	1	A	C	C	T	56
S_Icelandic-2	WestEurasia	F	1	A	C	C	T	57
S_Iranian-1	WestEurasia	M	1	A	C	C	T	53
S_Iranian-2	WestEurasia	M	1	A	C	C	T	66
S_Iraqi_Jew-1	WestEurasia	F	1	A	C	C	T	44
S_Iraqi_Jew-2	WestEurasia	M	1	A	C	C	T	41
S_Irula-1	SouthAsia	M	1	A	C	C	T	48
S_Irula-2	SouthAsia	M	1	A	C	C	T	56
S_Itelman-1	CentralAsiaSiberia	F	1	A	C	C	T	57
S_Japanese-1	EastAsia	M	1	A	C	C	T	40
S_Japanese-2	EastAsia	F	1	A	C	C	T	33
S_Japanese-3	EastAsia	M	1	A	C	C	T	45
S_Jordanian-1	WestEurasia	M	1	A	C	C	T	44
S_Jordanian-2	WestEurasia	M	1	A	C	C	T	49
S_Jordanian-3	WestEurasia	M	1	A	C	C	T	47
S_Kalash-1	SouthAsia	M	1	A	C	C	T	46
S_Kalash-2	SouthAsia	F	1	A	C	C	T	50
S_Kapu-1	SouthAsia	M	1	A	C	C	T	51
S_Kapu-2	SouthAsia	M	1	A	C	C	T	39
S_Karitiana-1	America	M	1	A	C	C	T	51
S_Karitiana-2	America	F	1	A	C	C	T	45
S_Khonda_Dora-1	SouthAsia	M	1	A	C	C	T	43
S_Kinh-1	EastAsia	F	1	A	C	C	T	38
S_Kinh-2	EastAsia	M	1	A	C	C	T	33
S_Korean-1	EastAsia	M	1	A	C	C	T	43
S_Korean-2	EastAsia	F	1	A	C	C	T	45
S_Kusunda-1	SouthAsia	M	1	A	C	C	T	45
S_Kusunda-2	SouthAsia	M	1	A	C	C	T	62
S_Kyrgyz-1	CentralAsiaSiberia	M	1	A	C	C	T	57
S_Kyrgyz-2	CentralAsiaSiberia	F	1	A	C	C	T	58
S_Lahu-1	EastAsia	F	1	A	C	C	T	52
S_Lahu-2	EastAsia	M	1	A	C	C	T	48
S_Lezgin-1	WestEurasia	M	1	A	C	C	T	48
S_Lezgin-2	WestEurasia	M	1	A	C	C	T	60
S_Madiga-1	SouthAsia	M	1	A	C	C	T	46
S_Madiga-2	SouthAsia	M	1	A	C	C	T	49
S_Makrani-1	SouthAsia	M	1	A	C	C	T	48
S_Makrani-2	SouthAsia	F	1	A	C	C	T	52
S_Mala-2	SouthAsia	M	1	A	C	C	T	43
S_Mala-3	SouthAsia	M	1	A	C	C	T	42
S_Mansi-1	CentralAsiaSiberia	M	1	A	C	C	T	63
S_Mansi-2	CentralAsiaSiberia	F	1	A	C	C	T	53
S_Mayan-1	America	F	1	A	C	C	T	51
S_Mayan-2	America	F	1	A	C	C	T	49
S_Miao-1	EastAsia	M	1	A	C	C	T	49
S_Miao-2	EastAsia	F	1	A	C	C	T	35
S_Mixe-2	America	F	1	A	C	C	T	63
S_Mixe-3	America	F	1	A	C	C	T	54
S_Mixtec-1	America	M	1	A	C	C	T	52
S_Mixtec-2	America	F	1	A	C	C	T	47
S_Mongola-1	CentralAsiaSiberia	M	1	A	C	C	T	32
S_Mongola-2	CentralAsiaSiberia	F	1	A	C	C	T	42
S_Naxi-1	EastAsia	M	1	A	C	C	T	49
S_Naxi-2	EastAsia	F	1	A	C	C	T	51
S_Naxi-3	EastAsia	F	1	A	C	C	T	42
S_North_Ossetian-1	WestEurasia	M	1	A	C	C	T	52
S_North_Ossetian-2	WestEurasia	M	1	A	C	C	T	50
S_Norwegian-1	WestEurasia	F	1	A	C	C	T	50
S_Orcadian-1	WestEurasia	M	1	A	C	C	T	67
S_Orcadian-2	WestEurasia	F	1	A	C	C	T	59
S_Oroqen-1	EastAsia	M	1	A	C	C	T	41
S_Oroqen-2	EastAsia	F	1	A	C	C	T	49
S_Palestinian-1	WestEurasia	M	1	A	C	C	T	45
S_Palestinian-2	WestEurasia	M	1	A	C	C	T	60
S_Palestinian-3	WestEurasia	F	1	A	C	C	T	65
S_Pathan-1	SouthAsia	M	1	A	C	C	T	64
S_Pathan-2	SouthAsia	F	1	A	C	C	T	55
S_Piapoco-1	America	F	1	A	C	C	T	40
S_Piapoco-2	America	F	1	A	C	C	T	48
S_Pima-1	America	M	1	A	C	C	T	46
S_Pima-2	America	F	1	A	C	C	T	57
S_Polish-1	WestEurasia	M	1	A	C	C	T	58
S_Punjabi-1	SouthAsia	M	1	A	C	C	T	55
S_Punjabi-2	SouthAsia	M	1	A	C	C	T	53
S_Punjabi-3	SouthAsia	F	1	A	C	C	T	59
S_Punjabi-4	SouthAsia	F	1	A	C	C	T	37
S_Quechua-1	America	F	1	A	C	C	T	42
S_Quechua-2	America	M	1	A	C	C	T	51
S_Quechua-3	America	F	1	A	C	C	T	55
S_Relli-1	SouthAsia	M	1	A	C	C	T	53
S_Relli-2	SouthAsia	M	1	A	C	C	T	49
S_Russian-1	WestEurasia	M	1	A	C	C	T	54
S_Russian-2	WestEurasia	F	1	A	C	C	T	59
S_Saami-1	WestEurasia	F	1	A	C	C	T	64
S_Saami-2	WestEurasia	M	1	A	C	C	T	49
S_Samaritan-1	WestEurasia	M	1	A	C	C	T	71
S_Sardinian-1	WestEurasia	M	1	A	C	C	T	51
S_Sardinian-2	WestEurasia	F	1	A	C	C	T	61
S_She-1	EastAsia	F	1	A	C	C	T	40
S_She-2	EastAsia	M	1	A	C	C	T	43
S_Sindhi-1	SouthAsia	M	1	A	C	C	T	74
S_Sindhi-2	SouthAsia	F	1	A	C	C	T	56
S_Spanish-1	WestEurasia	M	1	A	C	C	T	74
S_Spanish-2	WestEurasia	F	1	A	C	C	T	71
S_Surui-1	America	F	1	A	C	C	T	56
S_Surui-2	America	F	1	A	C	C	T	56
S_Tajik-1	WestEurasia	M	1	A	C	C	T	38
S_Tajik-2	WestEurasia	M	1	A	C	C	T	44
S_Thai-1	EastAsia	M	1	A	C	C	T	52
S_Thai-2	EastAsia	F	1	A	C	C	T	39
S_Tlingit-1	CentralAsiaSiberia	M	1	A	C	C	T	58
S_Tlingit-2	CentralAsiaSiberia	F	1	A	C	C	T	49
S_Tu-1	EastAsia	M	1	A	C	C	T	56
S_Tu-2	EastAsia	F	1	A	C	C	T	45
S_Tubalar-1	CentralAsiaSiberia	F	1	A	C	C	T	36
S_Tubalar-2	CentralAsiaSiberia	F	1	A	C	C	T	51
S_Tujia-1	EastAsia	M	1	A	C	C	T	35
S_Tujia-2	EastAsia	F	1	A	C	C	T	41
S_Turkish-1	WestEurasia	M	1	A	C	C	T	58
S_Turkish-2	WestEurasia	F	1	A	C	C	T	60
S_Tuscan-1	WestEurasia	F	1	A	C	C	T	62
S_Tuscan-2	WestEurasia	M	1	A	C	C	T	65
S_Ulchi-1	CentralAsiaSiberia	F	1	A	C	C	T	49
S_Ulchi-2	CentralAsiaSiberia	F	1	A	C	C	T	53
S_Uygur-1	EastAsia	F	1	A	C	C	T	40
S_Uygur-2	EastAsia	M	1	A	C	C	T	63
S_Xibo-1	EastAsia	M	1	A	C	C	T	40
S_Xibo-2	EastAsia	M	1	A	C	C	T	58
S_Yadava-1	SouthAsia	M	1	A	C	C	T	75
S_Yadava-2	SouthAsia	M	1	A	C	C	T	50
S_Yakut-1	CentralAsiaSiberia	F	1	A	C	C	T	41
S_Yakut-2	CentralAsiaSiberia	M	1	A	C	C	T	46
S_Yemenite_Jew-1	WestEurasia	F	1	A	C	C	T	40
S_Yemenite_Jew-2	WestEurasia	M	1	A	C	C	T	58
S_Yi-1	EastAsia	M	1	A	C	C	T	42
S_Yi-2	EastAsia	F	1	A	C	C	T	50
S_Zapotec-1	America	M	1	A	C	C	T	71
S_Zapotec-2	America	M	1	A	C	C	T	50
S_Abkhasian-1	WestEurasia	M	1	A	C	C	G	12
S_Abkhasian-2	WestEurasia	M	1	A	C	C	G	8
S_Adygei-1	WestEurasia	M	1	A	C	C	G	13
S_Adygei-2	WestEurasia	F	1	A	C	C	G	6
S_Albanian-1	WestEurasia	F	1	A	C	C	G	9
S_Aleut-1	CentralAsiaSiberia	M	1	A	C	C	G	10
S_Aleut-2	CentralAsiaSiberia	F	1	A	C	C	G	16
S_Altaian-1	CentralAsiaSiberia	M	1	A	C	C	G	14
S_Ami-1	EastAsia	M	1	A	C	C	G	4
S_Ami-2	EastAsia	M	1	A	C	C	G	9
S_Armenian-1	WestEurasia	M	1	A	C	C	G	14
S_Armenian-2	WestEurasia	M	1	A	C	C	G	16
S_Atayal-1	EastAsia	M	1	A	C	C	G	11
S_Balochi-1	SouthAsia	M	1	A	C	C	G	11
S_Balochi-2	SouthAsia	M	1	A	C	C	G	13
S_Basque-1	WestEurasia	M	1	A	C	C	G	15
S_Basque-2	WestEurasia	F	1	A	C	C	G	13
S_BedouinB-1	WestEurasia	M	1	A	C	C	G	10
S_BedouinB-2	WestEurasia	F	1	A	C	C	G	7
S_Bengali-1	SouthAsia	M	1	A	C	C	G	9
S_Bengali-2	SouthAsia	F	1	A	C	C	G	10
S_Bergamo-1	WestEurasia	M	1	A	C	C	G	8
S_Bergamo-2	WestEurasia	F	1	A	C	C	G	12
S_Brahmin-1	SouthAsia	M	1	A	C	C	G	8
S_Brahmin-2	SouthAsia	M	1	A	C	C	G	16
S_Brahui-1	SouthAsia	M	1	A	C	C	G	9
S_Brahui-2	SouthAsia	M	1	A	C	C	G	10
S_Bulgarian-1	WestEurasia	M	1	A	C	C	G	9
S_Bulgarian-2	WestEurasia	M	1	A	C	C	G	14
S_Burmese-1	EastAsia	M	1	A	C	C	G	11
S_Burmese-2	EastAsia	M	1	A	C	C	G	8
S_Burusho-1	SouthAsia	M	1	A	C	C	G	11
S_Burusho-2	SouthAsia	F	1	A	C	C	G	8
S_Cambodian-1	EastAsia	M	1	A	C	C	G	10
S_Cambodian-2	EastAsia	F	1	A	C	C	G	15
S_Chane-1	America	M	1	A	C	C	G	12
S_Chechen-1	WestEurasia	M	1	A	C	C	G	11
S_Chukchi-1	CentralAsiaSiberia	M	1	A	C	C	G	12
S_Czech-2	WestEurasia	M	1	A	C	C	G	15
S_Dai-1	EastAsia	F	1	A	C	C	G	8
S_Dai-2	EastAsia	M	1	A	C	C	G	13
S_Dai-3	EastAsia	F	1	A	C	C	G	12
S_Daur-2	EastAsia	F	1	A	C	C	G	9
S_Druze-1	WestEurasia	F	1	A	C	C	G	15
S_Druze-2	WestEurasia	M	1	A	C	C	G	9
S_English-1	WestEurasia	M	1	A	C	C	G	16
S_English-2	WestEurasia	F	1	A	C	C	G	17
S_Eskimo_Chaplin-1	CentralAsiaSiberia	M	1	A	C	C	G	13
S_Eskimo_Naukan-1	CentralAsiaSiberia	F	1	A	C	C	G	8
S_Eskimo_Naukan-2	CentralAsiaSiberia	F	1	A	C	C	G	6
S_Eskimo_Sireniki-1	CentralAsiaSiberia	M	1	A	C	C	G	5
S_Eskimo_Sireniki-2	CentralAsiaSiberia	F	1	A	C	C	G	14
S_Estonian-1	WestEurasia	M	1	A	C	C	G	17
S_Estonian-2	WestEurasia	M	1	A	C	C	G	16
S_Even-1	CentralAsiaSiberia	F	1	A	C	C	G	15
S_Even-2	CentralAsiaSiberia	M	1	A	C	C	G	11
S_Even-3	CentralAsiaSiberia	F	1	A	C	C	G	6
S_Finnish-1	WestEurasia	F	1	A	C	C	G	16
S_Finnish-2	WestEurasia	M	1	A	C	C	G	11
S_Finnish-3	WestEurasia	M	1	A	C	C	G	8
S_French-1	WestEurasia	M	1	A	C	C	G	14
S_French-2	WestEurasia	F	1	A	C	C	G	10
S_Georgian-1	WestEurasia	M	1	A	C	C	G	11
S_Georgian-2	WestEurasia	M	1	A	C	C	G	22
S_Greek-1	WestEurasia	M	1	A	C	C	G	14
S_Greek-2	WestEurasia	M	1	A	C	C	G	10
S_Han-1	EastAsia	F	1	A	C	C	G	10
S_Han-2	EastAsia	M	1	A	C	C	G	9
S_Hazara-1	SouthAsia	M	1	A	C	C	G	6
S_Hazara-2	SouthAsia	M	1	A	C	C	G	6
S_Hezhen-1	EastAsia	M	1	A	C	C	G	10
S_Hezhen-2	EastAsia	F	1	A	C	C	G	10
S_Hungarian-1	WestEurasia	F	1	A	C	C	G	10
S_Hungarian-2	WestEurasia	M	1	A	C	C	G	7
S_Icelandic-1	WestEurasia	F	1	A	C	C	G	13
S_Icelandic-2	WestEurasia	F	1	A	C	C	G	9
S_Iranian-1	WestEurasia	M	1	A	C	C	G	12
S_Iranian-2	WestEurasia	M	1	A	C	C	G	10
S_Iraqi_Jew-1	WestEurasia	F	1	A	C	C	G	11
S_Iraqi_Jew-2	WestEurasia	M	1	A	C	C	G	13
S_Irula-1	SouthAsia	M	1	A	C	C	G	14
S_Irula-2	SouthAsia	M	1	A	C	C	G	7
S_Itelman-1	CentralAsiaSiberia	F	1	A	C	C	G	7
S_Japanese-1	EastAsia	M	1	A	C	C	G	4
S_Japanese-2	EastAsia	F	1	A	C	C	G	10
S_Japanese-3	EastAsia	M	1	A	C	C	G	12
S_Jordanian-1	WestEurasia	M	1	A	C	C	G	9
S_Jordanian-2	WestEurasia	M	1	A	C	C	G	11
S_Jordanian-3	WestEurasia	M	1	A	C	C	G	10
S_Kalash-1	SouthAsia	M	1	A	C	C	G	8
S_Kalash-2	SouthAsia	F	1	A	C	C	G	12
S_Kapu-1	SouthAsia	M	1	A	C	C	G	6
S_Kapu-2	SouthAsia	M	1	A	C	C	G	7
S_Karitiana-1	America	M	1	A	C	C	G	12
S_Karitiana-2	America	F	1	A	C	C	G	12
S_Khonda_Dora-1	SouthAsia	M	1	A	C	C	G	8
S_Kinh-1	EastAsia	F	1	A	C	C	G	5
S_Kinh-2	EastAsia	M	1	A	C	C	G	9
S_Korean-1	EastAsia	M	1	A	C	C	G	4
S_Korean-2	EastAsia	F	1	A	C	C	G	10
S_Kusunda-1	SouthAsia	M	1	A	C	C	G	12
S_Kusunda-2	SouthAsia	M	1	A	C	C	G	16
S_Kyrgyz-1	CentralAsiaSiberia	M	1	A	C	C	G	14
S_Kyrgyz-2	CentralAsiaSiberia	F	1	A	C	C	G	10
S_Lahu-1	EastAsia	F	1	A	C	C	G	14
S_Lahu-2	EastAsia	M	1	A	C	C	G	12
S_Lezgin-1	WestEurasia	M	1	A	C	C	G	3
S_Lezgin-2	WestEurasia	M	1	A	C	C	G	16
S_Madiga-1	SouthAsia	M	1	A	C	C	G	5
S_Madiga-2	SouthAsia	M	1	A	C	C	G	14
S_Makrani-1	SouthAsia	M	1	A	C	C	G	9
S_Makrani-2	SouthAsia	F	1	A	C	C	G	15
S_Mala-2	SouthAsia	M	1	A	C	C	G	9
S_Mala-3	SouthAsia	M	1	A	C	C	G	14
S_Mansi-1	CentralAsiaSiberia	M	1	A	C	C	G	12
S_Mansi-2	CentralAsiaSiberia	F	1	A	C	C	G	15
S_Mayan-1	America	F	1	A	C	C	G	9
S_Mayan-2	America	F	1	A	C	C	G	7
S_Miao-1	EastAsia	M	1	A	C	C	G	7
S_Miao-2	EastAsia	F	1	A	C	C	G	4
S_Mixe-2	America	F	1	A	C	C	G	20
S_Mixe-3	America	F	1	A	C	C	G	15
S_Mixtec-1	America	M	1	A	C	C	G	10
S_Mixtec-2	America	F	1	A	C	C	G	10
S_Mongola-1	CentralAsiaSiberia	M	1	A	C	C	G	8
S_Mongola-2	CentralAsiaSiberia	F	1	A	C	C	G	9
S_Naxi-1	EastAsia	M	1	A	C	C	G	12
S_Naxi-2	EastAsia	F	1	A	C	C	G	9
S_Naxi-3	EastAsia	F	1	A	C	C	G	11
S_North_Ossetian-1	WestEurasia	M	1	A	C	C	G	10
S_North_Ossetian-2	WestEurasia	M	1	A	C	C	G	18
S_Norwegian-1	WestEurasia	F	1	A	C	C	G	12
S_Orcadian-1	WestEurasia	M	1	A	C	C	G	11
S_Orcadian-2	WestEurasia	F	1	A	C	C	G	9
S_Oroqen-1	EastAsia	M	1	A	C	C	G	8
S_Oroqen-2	EastAsia	F	1	A	C	C	G	7
S_Palestinian-1	WestEurasia	M	1	A	C	C	G	7
S_Palestinian-2	WestEurasia	M	1	A	C	C	G	10
S_Palestinian-3	WestEurasia	F	1	A	C	C	G	8
S_Pathan-1	SouthAsia	M	1	A	C	C	G	7
S_Pathan-2	SouthAsia	F	1	A	C	C	G	14
S_Piapoco-1	America	F	1	A	C	C	G	14
S_Piapoco-2	America	F	1	A	C	C	G	9
S_Pima-1	America	M	1	A	C	C	G	9
S_Pima-2	America	F	1	A	C	C	G	6
S_Polish-1	WestEurasia	M	1	A	C	C	G	10
S_Punjabi-1	SouthAsia	M	1	A	C	C	G	7
S_Punjabi-2	SouthAsia	M	1	A	C	C	G	8
S_Punjabi-3	SouthAsia	F	1	A	C	C	G	11
S_Punjabi-4	SouthAsia	F	1	A	C	C	G	12
S_Quechua-1	America	F	1	A	C	C	G	7
S_Quechua-2	America	M	1	A	C	C	G	14
S_Quechua-3	America	F	1	A	C	C	G	13
S_Relli-1	SouthAsia	M	1	A	C	C	G	7
S_Relli-2	SouthAsia	M	1	A	C	C	G	8
S_Russian-1	WestEurasia	M	1	A	C	C	G	9
S_Russian-2	WestEurasia	F	1	A	C	C	G	11
S_Saami-1	WestEurasia	F	1	A	C	C	G	8
S_Saami-2	WestEurasia	M	1	A	C	C	G	11
S_Samaritan-1	WestEurasia	M	1	A	C	C	G	10
S_Sardinian-1	WestEurasia	M	1	A	C	C	G	7
S_Sardinian-2	WestEurasia	F	1	A	C	C	G	9
S_She-1	EastAsia	F	1	A	C	C	G	8
S_She-2	EastAsia	M	1	A	C	C	G	9
S_Sindhi-1	SouthAsia	M	1	A	C	C	G	14
S_Sindhi-2	SouthAsia	F	1	A	C	C	G	21
S_Spanish-1	WestEurasia	M	1	A	C	C	G	9
S_Spanish-2	WestEurasia	F	1	A	C	C	G	11
S_Surui-1	America	F	1	A	C	C	G	11
S_Surui-2	America	F	1	A	C	C	G	10
S_Tajik-1	WestEurasia	M	1	A	C	C	G	10
S_Tajik-2	WestEurasia	M	1	A	C	C	G	10
S_Thai-1	EastAsia	M	1	A	C	C	G	12
S_Thai-2	EastAsia	F	1	A	C	C	G	14
S_Tlingit-1	CentralAsiaSiberia	M	1	A	C	C	G	10
S_Tlingit-2	CentralAsiaSiberia	F	1	A	C	C	G	14
S_Tu-1	EastAsia	M	1	A	C	C	G	12
S_Tu-2	EastAsia	F	1	A	C	C	G	6
S_Tubalar-1	CentralAsiaSiberia	F	1	A	C	C	G	10
S_Tubalar-2	CentralAsiaSiberia	F	1	A	C	C	G	7
S_Tujia-1	EastAsia	M	1	A	C	C	G	8
S_Tujia-2	EastAsia	F	1	A	C	C	G	11
S_Turkish-1	WestEurasia	M	1	A	C	C	G	4
S_Turkish-2	WestEurasia	F	1	A	C	C	G	10
S_Tuscan-1	WestEurasia	F	1	A	C	C	G	17
S_Tuscan-2	WestEurasia	M	1	A	C	C	G	11
S_Ulchi-1	CentralAsiaSiberia	F	1	A	C	C	G	5
S_Ulchi-2	CentralAsiaSiberia	F	1	A	C	C	G	7
S_Uygur-1	EastAsia	F	1	A	C	C	G	6
S_Uygur-2	EastAsia	M	1	A	C	C	G	11
S_Xibo-1	EastAsia	M	1	A	C	C	G	9
S_Xibo-2	EastAsia	M	1	A	C	C	G	15
S_Yadava-1	SouthAsia	M	1	A	C	C	G	14
S_Yadava-2	SouthAsia	M	1	A	C	C	G	9
S_Yakut-1	CentralAsiaSiberia	F	1	A	C	C	G	8
S_Yakut-2	CentralAsiaSiberia	M	1	A	C	C	G	11
S_Yemenite_Jew-1	WestEurasia	F	1	A	C	C	G	11
S_Yemenite_Jew-2	WestEurasia	M	1	A	C	C	G	8
S_Yi-1	EastAsia	M	1	A	C	C	G	10
S_Yi-2	EastAsia	F	1	A	C	C	G	6
S_Zapotec-1	America	M	1	A	C	C	G	15
S_Zapotec-2	America	M	1	A	C	C	G	15
S_Abkhasian-1	WestEurasia	M	1	A	C	T	A	8
S_Abkhasian-2	WestEurasia	M	1	A	C	T	A	8
S_Adygei-1	WestEurasia	M	1	A	C	T	A	6
S_Adygei-2	WestEurasia	F	1	A	C	T	A	7
S_Albanian-1	WestEurasia	F	1	A	C	T	A	10
S_Aleut-1	CentralAsiaSiberia	M	1	A	C	T	A	8
S_Aleut-2	CentralAsiaSiberia	F	1	A	C	T	A	12
S_Altaian-1	CentralAsiaSiberia	M	1	A	C	T	A	16
S_Ami-1	EastAsia	M	1	A	C	T	A	10
S_Ami-2	EastAsia	M	1	A	C	T	A	8
S_Armenian-1	WestEurasia	M	1	A	C	T	A	12
S_Armenian-2	WestEurasia	M	1	A	C	T	A	8
S_Atayal-1	EastAsia	M	1	A	C	T	A	11
S_Balochi-1	SouthAsia	M	1	A	C	T	A	10
S_Balochi-2	SouthAsia	M	1	A	C	T	A	9
S_Basque-1	WestEurasia	M	1	A	C	T	A	11
S_Basque-2	WestEurasia	F	1	A	C	T	A	9
S_BedouinB-1	WestEurasia	M	1	A	C	T	A	11
S_BedouinB-2	WestEurasia	F	1	A	C	T	A	11
S_Bengali-1	SouthAsia	M	1	A	C	T	A	16
S_Bengali-2	SouthAsia	F	1	A	C	T	A	12
S_Bergamo-1	WestEurasia	M	1	A	C	T	A	11
S_Bergamo-2	WestEurasia	F	1	A	C	T	A	6
S_Brahmin-1	SouthAsia	M	1	A	C	T	A	11
S_Brahmin-2	SouthAsia	M	1	A	C	T	A	10
S_Brahui-1	SouthAsia	M	1	A	C	T	A	8
S_Brahui-2	SouthAsia	M	1	A	C	T	A	16
S_Bulgarian-1	WestEurasia	M	1	A	C	T	A	9
S_Bulgarian-2	WestEurasia	M	1	A	C	T	A	12
S_Burmese-1	EastAsia	M	1	A	C	T	A	18
S_Burmese-2	EastAsia	M	1	A	C	T	A	14
S_Burusho-1	SouthAsia	M	1	A	C	T	A	16
S_Burusho-2	SouthAsia	F	1	A	C	T	A	7
S_Cambodian-1	EastAsia	M	1	A	C	T	A	14
S_Cambodian-2	EastAsia	F	1	A	C	T	A	19
S_Chane-1	America	M	1	A	C	T	A	13
S_Chechen-1	WestEurasia	M	1	A	C	T	A	10
S_Chukchi-1	CentralAsiaSiberia	M	1	A	C	T	A	3
S_Czech-2	WestEurasia	M	1	A	C	T	A	11
S_Dai-1	EastAsia	F	1	A	C	T	A	6
S_Dai-2	EastAsia	M	1	A	C	T	A	9
S_Dai-3	EastAsia	F	1	A	C	T	A	11
S_Daur-2	EastAsia	F	1	A	C	T	A	6
S_Druze-1	WestEurasia	F	1	A	C	T	A	12
S_Druze-2	WestEurasia	M	1	A	C	T	A	11
S_English-1	WestEurasia	M	1	A	C	T	A	6
S_English-2	WestEurasia	F	1	A	C	T	A	8
S_Eskimo_Chaplin-1	CentralAsiaSiberia	M	1	A	C	T	A	9
S_Eskimo_Naukan-1	CentralAsiaSiberia	F	1	A	C	T	A	10
S_Eskimo_Naukan-2	CentralAsiaSiberia	F	1	A	C	T	A	9
S_Eskimo_Sireniki-1	CentralAsiaSiberia	M	1	A	C	T	A	11
S_Eskimo_Sireniki-2	CentralAsiaSiberia	F	1	A	C	T	A	15
S_Estonian-1	WestEurasia	M	1	A	C	T	A	9
S_Estonian-2	WestEurasia	M	1	A	C	T	A	11
S_Even-1	CentralAsiaSiberia	F	1	A	C	T	A	11
S_Even-2	CentralAsiaSiberia	M	1	A	C	T	A	13
S_Even-3	CentralAsiaSiberia	F	1	A	C	T	A	15
S_Finnish-1	WestEurasia	F	1	A	C	T	A	11
S_Finnish-2	WestEurasia	M	1	A	C	T	A	15
S_Finnish-3	WestEurasia	M	1	A	C	T	A	8
S_French-1	WestEurasia	M	1	A	C	T	A	12
S_French-2	WestEurasia	F	1	A	C	T	A	11
S_Georgian-1	WestEurasia	M	1	A	C	T	A	11
S_Georgian-2	WestEurasia	M	1	A	C	T	A	11
S_Greek-1	WestEurasia	M	1	A	C	T	A	9
S_Greek-2	WestEurasia	M	1	A	C	T	A	18
S_Han-1	EastAsia	F	1	A	C	T	A	8
S_Han-2	EastAsia	M	1	A	C	T	A	12
S_Hazara-1	SouthAsia	M	1	A	C	T	A	15
S_Hazara-2	SouthAsia	M	1	A	C	T	A	13
S_Hezhen-1	EastAsia	M	1	A	C	T	A	12
S_Hezhen-2	EastAsia	F	1	A	C	T	A	13
S_Hungarian-1	WestEurasia	F	1	A	C	T	A	7
S_Hungarian-2	WestEurasia	M	1	A	C	T	A	13
S_Icelandic-1	WestEurasia	F	1	A	C	T	A	8
S_Icelandic-2	WestEurasia	F	1	A	C	T	A	15
S_Iranian-1	WestEurasia	M	1	A	C	T	A	10
S_Iranian-2	WestEurasia	M	1	A	C	T	A	17
S_Iraqi_Jew-1	WestEurasia	F	1	A	C	T	A	11
S_Iraqi_Jew-2	WestEurasia	M	1	A	C	T	A	15
S_Irula-1	SouthAsia	M	1	A	C	T	A	9
S_Irula-2	SouthAsia	M	1	A	C	T	A	12
S_Itelman-1	CentralAsiaSiberia	F	1	A	C	T	A	10
S_Japanese-1	EastAsia	M	1	A	C	T	A	9
S_Japanese-2	EastAsia	F	1	A	C	T	A	9
S_Japanese-3	EastAsia	M	1	A	C	T	A	16
S_Jordanian-1	WestEurasia	M	1	A	C	T	A	12
S_Jordanian-2	WestEurasia	M	1	A	C	T	A	12
S_Jordanian-3	WestEurasia	M	1	A	C	T	A	7
S_Kalash-1	SouthAsia	M	1	A	C	T	A	6
S_Kalash-2	SouthAsia	F	1	A	C	T	A	9
S_Kapu-1	SouthAsia	M	1	A	C	T	A	18
S_Kapu-2	SouthAsia	M	1	A	C	T	A	17
S_Karitiana-1	America	M	1	A	C	T	A	12
S_Karitiana-2	America	F	1	A	C	T	A	10
S_Khonda_Dora-1	SouthAsia	M	1	A	C	T	A	15
S_Kinh-1	EastAsia	F	1	A	C	T	A	12
S_Kinh-2	EastAsia	M	1	A	C	T	A	11
S_Korean-1	EastAsia	M	1	A	C	T	A	9
S_Korean-2	EastAsia	F	1	A	C	T	A	18
S_Kusunda-1	SouthAsia	M	1	A	C	T	A	10
S_Kusunda-2	SouthAsia	M	1	A	C	T	A	13
S_Kyrgyz-1	CentralAsiaSiberia	M	1	A	C	T	A	9
S_Kyrgyz-2	CentralAsiaSiberia	F	1	A	C	T	A	11
S_Lahu-1	EastAsia	F	1	A	C	T	A	17
S_Lahu-2	EastAsia	M	1	A	C	T	A	11
S_Lezgin-1	WestEurasia	M	1	A	C	T	A	19
S_Lezgin-2	WestEurasia	M	1	A	C	T	A	8
S_Madiga-1	SouthAsia	M	1	A	C	T	A	12
S_Madiga-2	SouthAsia	M	1	A	C	T	A	11
S_Makrani-1	SouthAsia	M	1	A	C	T	A	11
S_Makrani-2	SouthAsia	F	1	A	C	T	A	12
S_Mala-2	SouthAsia	M	1	A	C	T	A	12
S_Mala-3	SouthAsia	M	1	A	C	T	A	11
S_Mansi-1	CentralAsiaSiberia	M	1	A	C	T	A	6
S_Mansi-2	CentralAsiaSiberia	F	1	A	C	T	A	16
S_Mayan-1	America	F	1	A	C	T	A	9
S_Mayan-2	America	F	1	A	C	T	A	7
S_Miao-1	EastAsia	M	1	A	C	T	A	8
S_Miao-2	EastAsia	F	1	A	C	T	A	13
S_Mixe-2	America	F	1	A	C	T	A	5
S_Mixe-3	America	F	1	A	C	T	A	8
S_Mixtec-1	America	M	1	A	C	T	A	10
S_Mixtec-2	America	F	1	A	C	T	A	13
S_Mongola-1	CentralAsiaSiberia	M	1	A	C	T	A	15
S_Mongola-2	CentralAsiaSiberia	F	1	A	C	T	A	11
S_Naxi-1	EastAsia	M	1	A	C	T	A	11
S_Naxi-2	EastAsia	F	1	A	C	T	A	8
S_Naxi-3	EastAsia	F	1	A	C	T	A	15
S_North_Ossetian-1	WestEurasia	M	1	A	C	T	A	8
S_North_Ossetian-2	WestEurasia	M	1	A	C	T	A	6
S_Norwegian-1	WestEurasia	F	1	A	C	T	A	12
S_Orcadian-1	WestEurasia	M	1	A	C	T	A	10
S_Orcadian-2	WestEurasia	F	1	A	C	T	A	13
S_Oroqen-1	EastAsia	M	1	A	C	T	A	9
S_Oroqen-2	EastAsia	F	1	A	C	T	A	15
S_Palestinian-1	WestEurasia	M	1	A	C	T	A	11
S_Palestinian-2	WestEurasia	M	1	A	C	T	A	14
S_Palestinian-3	WestEurasia	F	1	A	C	T	A	10
S_Pathan-1	SouthAsia	M	1	A	C	T	A	10
S_Pathan-2	SouthAsia	F	1	A	C	T	A	10
S_Piapoco-1	America	F	1	A	C	T	A	11
S_Piapoco-2	America	F	1	A	C	T	A	14
S_Pima-1	America	M	1	A	C	T	A	6
S_Pima-2	America	F	1	A	C	T	A	11
S_Polish-1	WestEurasia	M	1	A	C	T	A	13
S_Punjabi-1	SouthAsia	M	1	A	C	T	A	10
S_Punjabi-2	SouthAsia	M	1	A	C	T	A	11
S_Punjabi-3	SouthAsia	F	1	A	C	T	A	14
S_Punjabi-4	SouthAsia	F	1	A	C	T	A	10
S_Quechua-1	America	F	1	A	C	T	A	12
S_Quechua-2	America	M	1	A	C	T	A	14
S_Quechua-3	America	F	1	A	C	T	A	9
S_Relli-1	SouthAsia	M	1	A	C	T	A	11
S_Relli-2	SouthAsia	M	1	A	C	T	A	17
S_Russian-1	WestEurasia	M	1	A	C	T	A	11
S_Russian-2	WestEurasia	F	1	A	C	T	A	12
S_Saami-1	WestEurasia	F	1	A	C	T	A	13
S_Saami-2	WestEurasia	M	1	A	C	T	A	15
S_Samaritan-1	WestEurasia	M	1	A	C	T	A	9
S_Sardinian-1	WestEurasia	M	1	A	C	T	A	5
S_Sardinian-2	WestEurasia	F	1	A	C	T	A	16
S_She-1	EastAsia	F	1	A	C	T	A	10
S_She-2	EastAsia	M	1	A	C	T	A	8
S_Sindhi-1	SouthAsia	M	1	A	C	T	A	9
S_Sindhi-2	SouthAsia	F	1	A	C	T	A	7
S_Spanish-1	WestEurasia	M	1	A	C	T	A	13
S_Spanish-2	WestEurasia	F	1	A	C	T	A	12
S_Surui-1	America	F	1	A	C	T	A	13
S_Surui-2	America	F	1	A	C	T	A	15
S_Tajik-1	WestEurasia	M	1	A	C	T	A	12
S_Tajik-2	WestEurasia	M	1	A	C	T	A	12
S_Thai-1	EastAsia	M	1	A	C	T	A	7
S_Thai-2	EastAsia	F	1	A	C	T	A	9
S_Tlingit-1	CentralAsiaSiberia	M	1	A	C	T	A	6
S_Tlingit-2	CentralAsiaSiberia	F	1	A	C	T	A	8
S_Tu-1	EastAsia	M	1	A	C	T	A	10
S_Tu-2	EastAsia	F	1	A	C	T	A	16
S_Tubalar-1	CentralAsiaSiberia	F	1	A	C	T	A	11
S_Tubalar-2	CentralAsiaSiberia	F	1	A	C	T	A	12
S_Tujia-1	EastAsia	M	1	A	C	T	A	9
S_Tujia-2	EastAsia	F	1	A	C	T	A	9
S_Turkish-1	WestEurasia	M	1	A	C	T	A	8
S_Turkish-2	WestEurasia	F	1	A	C	T	A	4
S_Tuscan-1	WestEurasia	F	1	A	C	T	A	13
S_Tuscan-2	WestEurasia	M	1	A	C	T	A	18
S_Ulchi-1	CentralAsiaSiberia	F	1	A	C	T	A	17
S_Ulchi-2	CentralAsiaSiberia	F	1	A	C	T	A	8
S_Uygur-1	EastAsia	F	1	A	C	T	A	8
S_Uygur-2	EastAsia	M	1	A	C	T	A	13
S_Xibo-1	EastAsia	M	1	A	C	T	A	8
S_Xibo-2	EastAsia	M	1	A	C	T	A	11
S_Yadava-1	SouthAsia	M	1	A	C	T	A	10
S_Yadava-2	SouthAsia	M	1	A	C	T	A	10
S_Yakut-1	CentralAsiaSiberia	F	1	A	C	T	A	11
S_Yakut-2	CentralAsiaSiberia	M	1	A	C	T	A	15
S_Yemenite_Jew-1	WestEurasia	F	1	A	C	T	A	9
S_Yemenite_Jew-2	WestEurasia	M	1	A	C	T	A	20
S_Yi-1	EastAsia	M	1	A	C	T	A	5
S_Yi-2	EastAsia	F	1	A	C	T	A	8
S_Zapotec-1	America	M	1	A	C	T	A	15
S_Zapotec-2	America	M	1	A	C	T	A	8
S_Abkhasian-1	WestEurasia	M	1	A	C	T	T	42
S_Abkhasian-2	WestEurasia	M	1	A	C	T	T	69
S_Adygei-1	WestEurasia	M	1	A	C	T	T	65
S_Adygei-2	WestEurasia	F	1	A	C	T	T	71
S_Albanian-1	WestEurasia	F	1	A	C	T	T	55
S_Aleut-1	CentralAsiaSiberia	M	1	A	C	T	T	56
S_Aleut-2	CentralAsiaSiberia	F	1	A	C	T	T	68
S_Altaian-1	CentralAsiaSiberia	M	1	A	C	T	T	56
S_Ami-1	EastAsia	M	1	A	C	T	T	60
S_Ami-2	EastAsia	M	1	A	C	T	T	56
S_Armenian-1	WestEurasia	M	1	A	C	T	T	47
S_Armenian-2	WestEurasia	M	1	A	C	T	T	63
S_Atayal-1	EastAsia	M	1	A	C	T	T	49
S_Balochi-1	SouthAsia	M	1	A	C	T	T	44
S_Balochi-2	SouthAsia	M	1	A	C	T	T	57
S_Basque-1	WestEurasia	M	1	A	C	T	T	68
S_Basque-2	WestEurasia	F	1	A	C	T	T	66
S_BedouinB-1	WestEurasia	M	1	A	C	T	T	57
S_BedouinB-2	WestEurasia	F	1	A	C	T	T	62
S_Bengali-1	SouthAsia	M	1	A	C	T	T	79
S_Bengali-2	SouthAsia	F	1	A	C	T	T	47
S_Bergamo-1	WestEurasia	M	1	A	C	T	T	49
S_Bergamo-2	WestEurasia	F	1	A	C	T	T	52
S_Brahmin-1	SouthAsia	M	1	A	C	T	T	67
S_Brahmin-2	SouthAsia	M	1	A	C	T	T	53
S_Brahui-1	SouthAsia	M	1	A	C	T	T	47
S_Brahui-2	SouthAsia	M	1	A	C	T	T	60
S_Bulgarian-1	WestEurasia	M	1	A	C	T	T	56
S_Bulgarian-2	WestEurasia	M	1	A	C	T	T	60
S_Burmese-1	EastAsia	M	1	A	C	T	T	71
S_Burmese-2	EastAsia	M	1	A	C	T	T	58
S_Burusho-1	SouthAsia	M	1	A	C	T	T	50
S_Burusho-2	SouthAsia	F	1	A	C	T	T	51
S_Cambodian-1	EastAsia	M	1	A	C	T	T	50
S_Cambodian-2	EastAsia	F	1	A	C	T	T	73
S_Chane-1	America	M	1	A	C	T	T	46
S_Chechen-1	WestEurasia	M	1	A	C	T	T	63
S_Chukchi-1	CentralAsiaSiberia	M	1	A	C	T	T	63
S_Czech-2	WestEurasia	M	1	A	C	T	T	45
S_Dai-1	EastAsia	F	1	A	C	T	T	52
S_Dai-2	EastAsia	M	1	A	C	T	T	54
S_Dai-3	EastAsia	F	1	A	C	T	T	64
S_Daur-2	EastAsia	F	1	A	C	T	T	43
S_Druze-1	WestEurasia	F	1	A	C	T	T	73
S_Druze-2	WestEurasia	M	1	A	C	T	T	60
S_English-1	WestEurasia	M	1	A	C	T	T	57
S_English-2	WestEurasia	F	1	A	C	T	T	57
S_Eskimo_Chaplin-1	CentralAsiaSiberia	M	1	A	C	T	T	57
S_Eskimo_Naukan-1	CentralAsiaSiberia	F	1	A	C	T	T	64
S_Eskimo_Naukan-2	CentralAsiaSiberia	F	1	A	C	T	T	66
S_Eskimo_Sireniki-1	CentralAsiaSiberia	M	1	A	C	T	T	60
S_Eskimo_Sireniki-2	CentralAsiaSiberia	F	1	A	C	T	T	63
S_Estonian-1	WestEurasia	M	1	A	C	T	T	58
S_Estonian-2	WestEurasia	M	1	A	C	T	T	60
S_Even-1	CentralAsiaSiberia	F	1	A	C	T	T	65
S_Even-2	CentralAsiaSiberia	M	1	A	C	T	T	69
S_Even-3	CentralAsiaSiberia	F	1	A	C	T	T	58
S_Finnish-1	WestEurasia	F	1	A	C	T	T	52
S_Finnish-2	WestEurasia	M	1	A	C	T	T	67
S_Finnish-3	WestEurasia	M	1	A	C	T	T	47
S_French-1	WestEurasia	M	1	A	C	T	T	52
S_French-2	WestEurasia	F	1	A	C	T	T	53
S_Georgian-1	WestEurasia	M	1	A	C	T	T	56
S_Georgian-2	WestEurasia	M	1	A	C	T	T	55
S_Greek-1	WestEurasia	M	1	A	C	T	T	43
S_Greek-2	WestEurasia	M	1	A	C	T	T	49
S_Han-1	EastAsia	F	1	A	C	T	T	49
S_Han-2	EastAsia	M	1	A	C	T	T	53
S_Hazara-1	SouthAsia	M	1	A	C	T	T	55
S_Hazara-2	SouthAsia	M	1	A	C	T	T	67
S_Hezhen-1	EastAsia	M	1	A	C	T	T	49
S_Hezhen-2	EastAsia	F	1	A	C	T	T	63
S_Hungarian-1	WestEurasia	F	1	A	C	T	T	47
S_Hungarian-2	WestEurasia	M	1	A	C	T	T	41
S_Icelandic-1	WestEurasia	F	1	A	C	T	T	64
S_Icelandic-2	WestEurasia	F	1	A	C	T	T	57
S_Iranian-1	WestEurasia	M	1	A	C	T	T	59
S_Iranian-2	WestEurasia	M	1	A	C	T	T	69
S_Iraqi_Jew-1	WestEurasia	F	1	A	C	T	T	47
S_Iraqi_Jew-2	WestEurasia	M	1	A	C	T	T	66
S_Irula-1	SouthAsia	M	1	A	C	T	T	63
S_Irula-2	SouthAsia	M	1	A	C	T	T	57
S_Itelman-1	CentralAsiaSiberia	F	1	A	C	T	T	61
S_Japanese-1	EastAsia	M	1	A	C	T	T	59
S_Japanese-2	EastAsia	F	1	A	C	T	T	52
S_Japanese-3	EastAsia	M	1	A	C	T	T	67
S_Jordanian-1	WestEurasia	M	1	A	C	T	T	57
S_Jordanian-2	WestEurasia	M	1	A	C	T	T	58
S_Jordanian-3	WestEurasia	M	1	A	C	T	T	62
S_Kalash-1	SouthAsia	M	1	A	C	T	T	55
S_Kalash-2	SouthAsia	F	1	A	C	T	T	54
S_Kapu-1	SouthAsia	M	1	A	C	T	T	48
S_Kapu-2	SouthAsia	M	1	A	C	T	T	54
S_Karitiana-1	America	M	1	A	C	T	T	51
S_Karitiana-2	America	F	1	A	C	T	T	61
S_Khonda_Dora-1	SouthAsia	M	1	A	C	T	T	65
S_Kinh-1	EastAsia	F	1	A	C	T	T	51
S_Kinh-2	EastAsia	M	1	A	C	T	T	56
S_Korean-1	EastAsia	M	1	A	C	T	T	58
S_Korean-2	EastAsia	F	1	A	C	T	T	49
S_Kusunda-1	SouthAsia	M	1	A	C	T	T	57
S_Kusunda-2	SouthAsia	M	1	A	C	T	T	63
S_Kyrgyz-1	CentralAsiaSiberia	M	1	A	C	T	T	71
S_Kyrgyz-2	CentralAsiaSiberia	F	1	A	C	T	T	61
S_Lahu-1	EastAsia	F	1	A	C	T	T	66
S_Lahu-2	EastAsia	M	1	A	C	T	T	55
S_Lezgin-1	WestEurasia	M	1	A	C	T	T	54
S_Lezgin-2	WestEurasia	M	1	A	C	T	T	49
S_Madiga-1	SouthAsia	M	1	A	C	T	T	50
S_Madiga-2	SouthAsia	M	1	A	C	T	T	47
S_Makrani-1	SouthAsia	M	1	A	C	T	T	51
S_Makrani-2	SouthAsia	F	1	A	C	T	T	61
S_Mala-2	SouthAsia	M	1	A	C	T	T	59
S_Mala-3	SouthAsia	M	1	A	C	T	T	70
S_Mansi-1	CentralAsiaSiberia	M	1	A	C	T	T	59
S_Mansi-2	CentralAsiaSiberia	F	1	A	C	T	T	68
S_Mayan-1	America	F	1	A	C	T	T	69
S_Mayan-2	America	F	1	A	C	T	T	58
S_Miao-1	EastAsia	M	1	A	C	T	T	56
S_Miao-2	EastAsia	F	1	A	C	T	T	59
S_Mixe-2	America	F	1	A	C	T	T	64
S_Mixe-3	America	F	1	A	C	T	T	68
S_Mixtec-1	America	M	1	A	C	T	T	65
S_Mixtec-2	America	F	1	A	C	T	T	49
S_Mongola-1	CentralAsiaSiberia	M	1	A	C	T	T	47
S_Mongola-2	CentralAsiaSiberia	F	1	A	C	T	T	64
S_Naxi-1	EastAsia	M	1	A	C	T	T	52
S_Naxi-2	EastAsia	F	1	A	C	T	T	61
S_Naxi-3	EastAsia	F	1	A	C	T	T	58
S_North_Ossetian-1	WestEurasia	M	1	A	C	T	T	57
S_North_Ossetian-2	WestEurasia	M	1	A	C	T	T	49
S_Norwegian-1	WestEurasia	F	1	A	C	T	T	51
S_Orcadian-1	WestEurasia	M	1	A	C	T	T	47
S_Orcadian-2	WestEurasia	F	1	A	C	T	T	57
S_Oroqen-1	EastAsia	M	1	A	C	T	T	63
S_Oroqen-2	EastAsia	F	1	A	C	T	T	60
S_Palestinian-1	WestEurasia	M	1	A	C	T	T	51
S_Palestinian-2	WestEurasia	M	1	A	C	T	T	66
S_Palestinian-3	WestEurasia	F	1	A	C	T	T	56
S_Pathan-1	SouthAsia	M	1	A	C	T	T	55
S_Pathan-2	SouthAsia	F	1	A	C	T	T	57
S_Piapoco-1	America	F	1	A	C	T	T	61
S_Piapoco-2	America	F	1	A	C	T	T	54
S_Pima-1	America	M	1	A	C	T	T	54
S_Pima-2	America	F	1	A	C	T	T	49
S_Polish-1	WestEurasia	M	1	A	C	T	T	56
S_Punjabi-1	SouthAsia	M	1	A	C	T	T	68
S_Punjabi-2	SouthAsia	M	1	A	C	T	T	50
S_Punjabi-3	SouthAsia	F	1	A	C	T	T	65
S_Punjabi-4	SouthAsia	F	1	A	C	T	T	59
S_Quechua-1	America	F	1	A	C	T	T	45
S_Quechua-2	America	M	1	A	C	T	T	52
S_Quechua-3	America	F	1	A	C	T	T	69
S_Relli-1	SouthAsia	M	1	A	C	T	T	63
S_Relli-2	SouthAsia	M	1	A	C	T	T	51
S_Russian-1	WestEurasia	M	1	A	C	T	T	71
S_Russian-2	WestEurasia	F	1	A	C	T	T	69
S_Saami-1	WestEurasia	F	1	A	C	T	T	54
S_Saami-2	WestEurasia	M	1	A	C	T	T	47
S_Samaritan-1	WestEurasia	M	1	A	C	T	T	58
S_Sardinian-1	WestEurasia	M	1	A	C	T	T	54
S_Sardinian-2	WestEurasia	F	1	A	C	T	T	53
S_She-1	EastAsia	F	1	A	C	T	T	53
S_She-2	EastAsia	M	1	A	C	T	T	52
S_Sindhi-1	SouthAsia	M	1	A	C	T	T	59
S_Sindhi-2	SouthAsia	F	1	A	C	T	T	59
S_Spanish-1	WestEurasia	M	1	A	C	T	T	57
S_Spanish-2	WestEurasia	F	1	A	C	T	T	56
S_Surui-1	America	F	1	A	C	T	T	51
S_Surui-2	America	F	1	A	C	T	T	50
S_Tajik-1	WestEurasia	M	1	A	C	T	T	50
S_Tajik-2	WestEurasia	M	1	A	C	T	T	57
S_Thai-1	EastAsia	M	1	A	C	T	T	70
S_Thai-2	EastAsia	F	1	A	C	T	T	61
S_Tlingit-1	CentralAsiaSiberia	M	1	A	C	T	T	60
S_Tlingit-2	CentralAsiaSiberia	F	1	A	C	T	T	51
S_Tu-1	EastAsia	M	1	A	C	T	T	67
S_Tu-2	EastAsia	F	1	A	C	T	T	58
S_Tubalar-1	CentralAsiaSiberia	F	1	A	C	T	T	56
S_Tubalar-2	CentralAsiaSiberia	F	1	A	C	T	T	49
S_Tujia-1	EastAsia	M	1	A	C	T	T	64
S_Tujia-2	EastAsia	F	1	A	C	T	T	64
S_Turkish-1	WestEurasia	M	1	A	C	T	T	60
S_Turkish-2	WestEurasia	F	1	A	C	T	T	59
S_Tuscan-1	WestEurasia	F	1	A	C	T	T	52
S_Tuscan-2	WestEurasia	M	1	A	C	T	T	54
S_Ulchi-1	CentralAsiaSiberia	F	1	A	C	T	T	66
S_Ulchi-2	CentralAsiaSiberia	F	1	A	C	T	T	55
S_Uygur-1	EastAsia	F	1	A	C	T	T	52
S_Uygur-2	EastAsia	M	1	A	C	T	T	52
S_Xibo-1	EastAsia	M	1	A	C	T	T	50
S_Xibo-2	EastAsia	M	1	A	C	T	T	66
S_Yadava-1	SouthAsia	M	1	A	C	T	T	47
S_Yadava-2	SouthAsia	M	1	A	C	T	T	60
S_Yakut-1	CentralAsiaSiberia	F	1	A	C	T	T	46
S_Yakut-2	CentralAsiaSiberia	M	1	A	C	T	T	68
S_Yemenite_Jew-1	WestEurasia	F	1	A	C	T	T	55
S_Yemenite_Jew-2	WestEurasia	M	1	A	C	T	T	46
S_Yi-1	EastAsia	M	1	A	C	T	T	52
S_Yi-2	EastAsia	F	1	A	C	T	T	62
S_Zapotec-1	America	M	1	A	C	T	T	71
S_Zapotec-2	America	M	1	A	C	T	T	57
S_Abkhasian-1	WestEurasia	M	1	A	C	T	G	14
S_Abkhasian-2	WestEurasia	M	1	A	C	T	G	11
S_Adygei-1	WestEurasia	M	1	A	C	T	G	20
S_Adygei-2	WestEurasia	F	1	A	C	T	G	25
S_Albanian-1	WestEurasia	F	1	A	C	T	G	20
S_Aleut-1	CentralAsiaSiberia	M	1	A	C	T	G	18
S_Aleut-2	CentralAsiaSiberia	F	1	A	C	T	G	14
S_Altaian-1	CentralAsiaSiberia	M	1	A	C	T	G	18
S_Ami-1	EastAsia	M	1	A	C	T	G	16
S_Ami-2	EastAsia	M	1	A	C	T	G	18
S_Armenian-1	WestEurasia	M	1	A	C	T	G	19
S_Armenian-2	WestEurasia	M	1	A	C	T	G	22
S_Atayal-1	EastAsia	M	1	A	C	T	G	11
S_Balochi-1	SouthAsia	M	1	A	C	T	G	26
S_Balochi-2	SouthAsia	M	1	A	C	T	G	23
S_Basque-1	WestEurasia	M	1	A	C	T	G	11
S_Basque-2	WestEurasia	F	1	A	C	T	G	16
S_BedouinB-1	WestEurasia	M	1	A	C	T	G	17
S_BedouinB-2	WestEurasia	F	1	A	C	T	G	24
S_Bengali-1	SouthAsia	M	1	A	C	T	G	20
S_Bengali-2	SouthAsia	F	1	A	C	T	G	10
S_Bergamo-1	WestEurasia	M	1	A	C	T	G	23
S_Bergamo-2	WestEurasia	F	1	A	C	T	G	21
S_Brahmin-1	SouthAsia	M	1	A	C	T	G	19
S_Brahmin-2	SouthAsia	M	1	A	C	T	G	23
S_Brahui-1	SouthAsia	M	1	A	C	T	G	8
S_Brahui-2	SouthAsia	M	1	A	C	T	G	15
S_Bulgarian-1	WestEurasia	M	1	A	C	T	G	12
S_Bulgarian-2	WestEurasia	M	1	A	C	T	G	24
S_Burmese-1	EastAsia	M	1	A	C	T	G	12
S_Burmese-2	EastAsia	M	1	A	C	T	G	22
S_Burusho-1	SouthAsia	M	1	A	C	T	G	18
S_Burusho-2	SouthAsia	F	1	A	C	T	G	21
S_Cambodian-1	EastAsia	M	1	A	C	T	G	19
S_Cambodian-2	EastAsia	F	1	A	C	T	G	19
S_Chane-1	America	M	1	A	C	T	G	21
S_Chechen-1	WestEurasia	M	1	A	C	T	G	16
S_Chukchi-1	CentralAsiaSiberia	M	1	A	C	T	G	15
S_Czech-2	WestEurasia	M	1	A	C	T	G	15
S_Dai-1	EastAsia	F	1	A	C	T	G	22
S_Dai-2	EastAsia	M	1	A	C	T	G	17
S_Dai-3	EastAsia	F	1	A	C	T	G	29
S_Daur-2	EastAsia	F	1	A	C	T	G	19
S_Druze-1	WestEurasia	F	1	A	C	T	G	20
S_Druze-2	WestEurasia	M	1	A	C	T	G	13
S_English-1	WestEurasia	M	1	A	C	T	G	21
S_English-2	WestEurasia	F	1	A	C	T	G	21
S_Eskimo_Chaplin-1	CentralAsiaSiberia	M	1	A	C	T	G	9
S_Eskimo_Naukan-1	CentralAsiaSiberia	F	1	A	C	T	G	14
S_Eskimo_Naukan-2	CentralAsiaSiberia	F	1	A	C	T	G	14
S_Eskimo_Sireniki-1	CentralAsiaSiberia	M	1	A	C	T	G	19
S_Eskimo_Sireniki-2	CentralAsiaSiberia	F	1	A	C	T	G	12
S_Estonian-1	WestEurasia	M	1	A	C	T	G	18
S_Estonian-2	WestEurasia	M	1	A	C	T	G	21
S_Even-1	CentralAsiaSiberia	F	1	A	C	T	G	15
S_Even-2	CentralAsiaSiberia	M	1	A	C	T	G	12
S_Even-3	CentralAsiaSiberia	F	1	A	C	T	G	26
S_Finnish-1	WestEurasia	F	1	A	C	T	G	17
S_Finnish-2	WestEurasia	M	1	A	C	T	G	28
S_Finnish-3	WestEurasia	M	1	A	C	T	G	20
S_French-1	WestEurasia	M	1	A	C	T	G	20
S_French-2	WestEurasia	F	1	A	C	T	G	16
S_Georgian-1	WestEurasia	M	1	A	C	T	G	25
S_Georgian-2	WestEurasia	M	1	A	C	T	G	20
S_Greek-1	WestEurasia	M	1	A	C	T	G	15
S_Greek-2	WestEurasia	M	1	A	C	T	G	20
S_Han-1	EastAsia	F	1	A	C	T	G	22
S_Han-2	EastAsia	M	1	A	C	T	G	18
S_Hazara-1	SouthAsia	M	1	A	C	T	G	18
S_Hazara-2	SouthAsia	M	1	A	C	T	G	26
S_Hezhen-1	EastAsia	M	1	A	C	T	G	23
S_Hezhen-2	EastAsia	F	1	A	C	T	G	21
S_Hungarian-1	WestEurasia	F	1	A	C	T	G	15
S_Hungarian-2	WestEurasia	M	1	A	C	T	G	19
S_Icelandic-1	WestEurasia	F	1	A	C	T	G	18
S_Icelandic-2	WestEurasia	F	1	A	C	T	G	16
S_Iranian-1	WestEurasia	M	1	A	C	T	G	21
S_Iranian-2	WestEurasia	M	1	A	C	T	G	20
S_Iraqi_Jew-1	WestEurasia	F	1	A	C	T	G	17
S_Iraqi_Jew-2	WestEurasia	M	1	A	C	T	G	20
S_Irula-1	SouthAsia	M	1	A	C	T	G	22
S_Irula-2	SouthAsia	M	1	A	C	T	G	14
S_Itelman-1	CentralAsiaSiberia	F	1	A	C	T	G	19
S_Japanese-1	EastAsia	M	1	A	C	T	G	18
S_Japanese-2	EastAsia	F	1	A	C	T	G	15
S_Japanese-3	EastAsia	M	1	A	C	T	G	22
S_Jordanian-1	WestEurasia	M	1	A	C	T	G	17
S_Jordanian-2	WestEurasia	M	1	A	C	T	G	20
S_Jordanian-3	WestEurasia	M	1	A	C	T	G	17
S_Kalash-1	SouthAsia	M	1	A	C	T	G	16
S_Kalash-2	SouthAsia	F	1	A	C	T	G	14
S_Kapu-1	SouthAsia	M	1	A	C	T	G	18
S_Kapu-2	SouthAsia	M	1	A	C	T	G	22
S_Karitiana-1	America	M	1	A	C	T	G	21
S_Karitiana-2	America	F	1	A	C	T	G	20
S_Khonda_Dora-1	SouthAsia	M	1	A	C	T	G	18
S_Kinh-1	EastAsia	F	1	A	C	T	G	13
S_Kinh-2	EastAsia	M	1	A	C	T	G	24
S_Korean-1	EastAsia	M	1	A	C	T	G	20
S_Korean-2	EastAsia	F	1	A	C	T	G	24
S_Kusunda-1	SouthAsia	M	1	A	C	T	G	22
S_Kusunda-2	SouthAsia	M	1	A	C	T	G	15
S_Kyrgyz-1	CentralAsiaSiberia	M	1	A	C	T	G	20
S_Kyrgyz-2	CentralAsiaSiberia	F	1	A	C	T	G	16
S_Lahu-1	EastAsia	F	1	A	C	T	G	18
S_Lahu-2	EastAsia	M	1	A	C	T	G	21
S_Lezgin-1	WestEurasia	M	1	A	C	T	G	22
S_Lezgin-2	WestEurasia	M	1	A	C	T	G	19
S_Madiga-1	SouthAsia	M	1	A	C	T	G	24
S_Madiga-2	SouthAsia	M	1	A	C	T	G	14
S_Makrani-1	SouthAsia	M	1	A	C	T	G	15
S_Makrani-2	SouthAsia	F	1	A	C	T	G	22
S_Mala-2	SouthAsia	M	1	A	C	T	G	19
S_Mala-3	SouthAsia	M	1	A	C	T	G	14
S_Mansi-1	CentralAsiaSiberia	M	1	A	C	T	G	18
S_Mansi-2	CentralAsiaSiberia	F	1	A	C	T	G	14
S_Mayan-1	America	F	1	A	C	T	G	12
S_Mayan-2	America	F	1	A	C	T	G	15
S_Miao-1	EastAsia	M	1	A	C	T	G	14
S_Miao-2	EastAsia	F	1	A	C	T	G	15
S_Mixe-2	America	F	1	A	C	T	G	7
S_Mixe-3	America	F	1	A	C	T	G	16
S_Mixtec-1	America	M	1	A	C	T	G	18
S_Mixtec-2	America	F	1	A	C	T	G	11
S_Mongola-1	CentralAsiaSiberia	M	1	A	C	T	G	15
S_Mongola-2	CentralAsiaSiberia	F	1	A	C	T	G	19
S_Naxi-1	EastAsia	M	1	A	C	T	G	21
S_Naxi-2	EastAsia	F	1	A	C	T	G	24
S_Naxi-3	EastAsia	F	1	A	C	T	G	18
S_North_Ossetian-1	WestEurasia	M	1	A	C	T	G	27
S_North_Ossetian-2	WestEurasia	M	1	A	C	T	G	21
S_Norwegian-1	WestEurasia	F	1	A	C	T	G	18
S_Orcadian-1	WestEurasia	M	1	A	C	T	G	23
S_Orcadian-2	WestEurasia	F	1	A	C	T	G	14
S_Oroqen-1	EastAsia	M	1	A	C	T	G	15
S_Oroqen-2	EastAsia	F	1	A	C	T	G	16
S_Palestinian-1	WestEurasia	M	1	A	C	T	G	24
S_Palestinian-2	WestEurasia	M	1	A	C	T	G	20
S_Palestinian-3	WestEurasia	F	1	A	C	T	G	14
S_Pathan-1	SouthAsia	M	1	A	C	T	G	17
S_Pathan-2	SouthAsia	F	1	A	C	T	G	25
S_Piapoco-1	America	F	1	A	C	T	G	17
S_Piapoco-2	America	F	1	A	C	T	G	21
S_Pima-1	America	M	1	A	C	T	G	17
S_Pima-2	America	F	1	A	C	T	G	11
S_Polish-1	WestEurasia	M	1	A	C	T	G	17
S_Punjabi-1	SouthAsia	M	1	A	C	T	G	16
S_Punjabi-2	SouthAsia	M	1	A	C	T	G	6
S_Punjabi-3	SouthAsia	F	1	A	C	T	G	17
S_Punjabi-4	SouthAsia	F	1	A	C	T	G	16
S_Quechua-1	America	F	1	A	C	T	G	15
S_Quechua-2	America	M	1	A	C	T	G	21
S_Quechua-3	America	F	1	A	C	T	G	21
S_Relli-1	SouthAsia	M	1	A	C	T	G	16
S_Relli-2	SouthAsia	M	1	A	C	T	G	20
S_Russian-1	WestEurasia	M	1	A	C	T	G	17
S_Russian-2	WestEurasia	F	1	A	C	T	G	25
S_Saami-1	WestEurasia	F	1	A	C	T	G	19
S_Saami-2	WestEurasia	M	1	A	C	T	G	18
S_Samaritan-1	WestEurasia	M	1	A	C	T	G	18
S_Sardinian-1	WestEurasia	M	1	A	C	T	G	17
S_Sardinian-2	WestEurasia	F	1	A	C	T	G	15
S_She-1	EastAsia	F	1	A	C	T	G	14
S_She-2	EastAsia	M	1	A	C	T	G	17
S_Sindhi-1	SouthAsia	M	1	A	C	T	G	19
S_Sindhi-2	SouthAsia	F	1	A	C	T	G	19
S_Spanish-1	WestEurasia	M	1	A	C	T	G	24
S_Spanish-2	WestEurasia	F	1	A	C	T	G	17
S_Surui-1	America	F	1	A	C	T	G	14
S_Surui-2	America	F	1	A	C	T	G	16
S_Tajik-1	WestEurasia	M	1	A	C	T	G	16
S_Tajik-2	WestEurasia	M	1	A	C	T	G	20
S_Thai-1	EastAsia	M	1	A	C	T	G	15
S_Thai-2	EastAsia	F	1	A	C	T	G	20
S_Tlingit-1	CentralAsiaSiberia	M	1	A	C	T	G	26
S_Tlingit-2	CentralAsiaSiberia	F	1	A	C	T	G	16
S_Tu-1	EastAsia	M	1	A	C	T	G	31
S_Tu-2	EastAsia	F	1	A	C	T	G	22
S_Tubalar-1	CentralAsiaSiberia	F	1	A	C	T	G	18
S_Tubalar-2	CentralAsiaSiberia	F	1	A	C	T	G	22
S_Tujia-1	EastAsia	M	1	A	C	T	G	21
S_Tujia-2	EastAsia	F	1	A	C	T	G	14
S_Turkish-1	WestEurasia	M	1	A	C	T	G	18
S_Turkish-2	WestEurasia	F	1	A	C	T	G	22
S_Tuscan-1	WestEurasia	F	1	A	C	T	G	21
S_Tuscan-2	WestEurasia	M	1	A	C	T	G	16
S_Ulchi-1	CentralAsiaSiberia	F	1	A	C	T	G	18
S_Ulchi-2	CentralAsiaSiberia	F	1	A	C	T	G	22
S_Uygur-1	EastAsia	F	1	A	C	T	G	11
S_Uygur-2	EastAsia	M	1	A	C	T	G	19
S_Xibo-1	EastAsia	M	1	A	C	T	G	22
S_Xibo-2	EastAsia	M	1	A	C	T	G	17
S_Yadava-1	SouthAsia	M	1	A	C	T	G	16
S_Yadava-2	SouthAsia	M	1	A	C	T	G	19
S_Yakut-1	CentralAsiaSiberia	F	1	A	C	T	G	28
S_Yakut-2	CentralAsiaSiberia	M	1	A	C	T	G	17
S_Yemenite_Jew-1	WestEurasia	F	1	A	C	T	G	23
S_Yemenite_Jew-2	WestEurasia	M	1	A	C	T	G	20
S_Yi-1	EastAsia	M	1	A	C	T	G	14
S_Yi-2	EastAsia	F	1	A	C	T	G	17
S_Zapotec-1	America	M	1	A	C	T	G	12
S_Zapotec-2	America	M	1	A	C	T	G	17
S_Abkhasian-1	WestEurasia	M	1	A	C	G	A	5
S_Abkhasian-2	WestEurasia	M	1	A	C	G	A	9
S_Adygei-1	WestEurasia	M	1	A	C	G	A	5
S_Adygei-2	WestEurasia	F	1	A	C	G	A	5
S_Albanian-1	WestEurasia	F	1	A	C	G	A	2
S_Aleut-1	CentralAsiaSiberia	M	1	A	C	G	A	3
S_Aleut-2	CentralAsiaSiberia	F	1	A	C	G	A	7
S_Altaian-1	CentralAsiaSiberia	M	1	A	C	G	A	2
S_Ami-1	EastAsia	M	1	A	C	G	A	3
S_Ami-2	EastAsia	M	1	A	C	G	A	3
S_Armenian-1	WestEurasia	M	1	A	C	G	A	4
S_Armenian-2	WestEurasia	M	1	A	C	G	A	6
S_Atayal-1	EastAsia	M	1	A	C	G	A	2
S_Balochi-1	SouthAsia	M	1	A	C	G	A	3
S_Balochi-2	SouthAsia	M	1	A	C	G	A	6
S_Basque-1	WestEurasia	M	1	A	C	G	A	4
S_Basque-2	WestEurasia	F	1	A	C	G	A	3
S_BedouinB-1	WestEurasia	M	1	A	C	G	A	4
S_BedouinB-2	WestEurasia	F	1	A	C	G	A	5
S_Bengali-1	SouthAsia	M	1	A	C	G	A	2
S_Bengali-2	SouthAsia	F	1	A	C	G	A	5
S_Bergamo-1	WestEurasia	M	1	A	C	G	A	2
S_Bergamo-2	WestEurasia	F	1	A	C	G	A	7
S_Brahmin-1	SouthAsia	M	1	A	C	G	A	3
S_Brahmin-2	SouthAsia	M	1	A	C	G	A	6
S_Brahui-1	SouthAsia	M	1	A	C	G	A	8
S_Brahui-2	SouthAsia	M	1	A	C	G	A	4
S_Bulgarian-1	WestEurasia	M	1	A	C	G	A	2
S_Bulgarian-2	WestEurasia	M	1	A	C	G	A	9
S_Burmese-1	EastAsia	M	1	A	C	G	A	5
S_Burmese-2	EastAsia	M	1	A	C	G	A	3
S_Burusho-1	SouthAsia	M	1	A	C	G	A	2
S_Burusho-2	SouthAsia	F	1	A	C	G	A	4
S_Cambodian-1	EastAsia	M	1	A	C	G	A	3
S_Cambodian-2	EastAsia	F	1	A	C	G	A	4
S_Chane-1	America	M	1	A	C	G	A	8
S_Chechen-1	WestEurasia	M	1	A	C	G	A	5
S_Chukchi-1	CentralAsiaSiberia	M	1	A	C	G	A	4
S_Czech-2	WestEurasia	M	1	A	C	G	A	3
S_Dai-1	EastAsia	F	1	A	C	G	A	6
S_Dai-2	EastAsia	M	1	A	C	G	A	4
S_Dai-3	EastAsia	F	1	A	C	G	A	2
S_Daur-2	EastAsia	F	1	A	C	G	A	4
S_Druze-1	WestEurasia	F	1	A	C	G	A	4
S_Druze-2	WestEurasia	M	1	A	C	G	A	4
S_English-1	WestEurasia	M	1	A	C	G	A	2
S_English-2	WestEurasia	F	1	A	C	G	A	5
S_Eskimo_Chaplin-1	CentralAsiaSiberia	M	1	A	C	G	A	3
S_Eskimo_Naukan-1	CentralAsiaSiberia	F	1	A	C	G	A	10
S_Eskimo_Naukan-2	CentralAsiaSiberia	F	1	A	C	G	A	2
S_Eskimo_Sireniki-1	CentralAsiaSiberia	M	1	A	C	G	A	4
S_Eskimo_Sireniki-2	CentralAsiaSiberia	F	1	A	C	G	A	5
S_Estonian-1	WestEurasia	M	1	A	C	G	A	2
S_Estonian-2	WestEurasia	M	1	A	C	G	A	6
S_Even-1	CentralAsiaSiberia	F	1	A	C	G	A	4
S_Even-2	CentralAsiaSiberia	M	1	A	C	G	A	3
S_Even-3	CentralAsiaSiberia	F	1	A	C	G	A	3
S_Finnish-1	WestEurasia	F	1	A	C	G	A	5
S_Finnish-2	WestEurasia	M	1	A	C	G	A	0
S_Finnish-3	WestEurasia	M	1	A	C	G	A	6
S_French-1	WestEurasia	M	1	A	C	G	A	4
S_French-2	WestEurasia	F	1	A	C	G	A	5
S_Georgian-1	WestEurasia	M	1	A	C	G	A	4
S_Georgian-2	WestEurasia	M	1	A	C	G	A	6
S_Greek-1	WestEurasia	M	1	A	C	G	A	4
S_Greek-2	WestEurasia	M	1	A	C	G	A	7
S_Han-1	EastAsia	F	1	A	C	G	A	4
S_Han-2	EastAsia	M	1	A	C	G	A	5
S_Hazara-1	SouthAsia	M	1	A	C	G	A	5
S_Hazara-2	SouthAsia	M	1	A	C	G	A	2
S_Hezhen-1	EastAsia	M	1	A	C	G	A	3
S_Hezhen-2	EastAsia	F	1	A	C	G	A	4
S_Hungarian-1	WestEurasia	F	1	A	C	G	A	8
S_Hungarian-2	WestEurasia	M	1	A	C	G	A	6
S_Icelandic-1	WestEurasia	F	1	A	C	G	A	4
S_Icelandic-2	WestEurasia	F	1	A	C	G	A	2
S_Iranian-1	WestEurasia	M	1	A	C	G	A	8
S_Iranian-2	WestEurasia	M	1	A	C	G	A	1
S_Iraqi_Jew-1	WestEurasia	F	1	A	C	G	A	6
S_Iraqi_Jew-2	WestEurasia	M	1	A	C	G	A	4
S_Irula-1	SouthAsia	M	1	A	C	G	A	5
S_Irula-2	SouthAsia	M	1	A	C	G	A	5
S_Itelman-1	CentralAsiaSiberia	F	1	A	C	G	A	9
S_Japanese-1	EastAsia	M	1	A	C	G	A	3
S_Japanese-2	EastAsia	F	1	A	C	G	A	2
S_Japanese-3	EastAsia	M	1	A	C	G	A	3
S_Jordanian-1	WestEurasia	M	1	A	C	G	A	3
S_Jordanian-2	WestEurasia	M	1	A	C	G	A	6
S_Jordanian-3	WestEurasia	M	1	A	C	G	A	6
S_Kalash-1	SouthAsia	M	1	A	C	G	A	4
S_Kalash-2	SouthAsia	F	1	A	C	G	A	4
S_Kapu-1	SouthAsia	M	1	A	C	G	A	7
S_Kapu-2	SouthAsia	M	1	A	C	G	A	3
S_Karitiana-1	America	M	1	A	C	G	A	6
S_Karitiana-2	America	F	1	A	C	G	A	7
S_Khonda_Dora-1	SouthAsia	M	1	A	C	G	A	3
S_Kinh-1	EastAsia	F	1	A	C	G	A	2
S_Kinh-2	EastAsia	M	1	A	C	G	A	5
S_Korean-1	EastAsia	M	1	A	C	G	A	4
S_Korean-2	EastAsia	F	1	A	C	G	A	4
S_Kusunda-1	SouthAsia	M	1	A	C	G	A	5
S_Kusunda-2	SouthAsia	M	1	A	C	G	A	6
S_Kyrgyz-1	CentralAsiaSiberia	M	1	A	C	G	A	4
S_Kyrgyz-2	CentralAsiaSiberia	F	1	A	C	G	A	5
S_Lahu-1	EastAsia	F	1	A	C	G	A	1
S_Lahu-2	EastAsia	M	1	A	C	G	A	1
S_Lezgin-1	WestEurasia	M	1	A	C	G	A	4
S_Lezgin-2	WestEurasia	M	1	A	C	G	A	2
S_Madiga-1	SouthAsia	M	1	A	C	G	A	6
S_Madiga-2	SouthAsia	M	1	A	C	G	A	4
S_Makrani-1	SouthAsia	M	1	A	C	G	A	4
S_Makrani-2	SouthAsia	F	1	A	C	G	A	4
S_Mala-2	SouthAsia	M	1	A	C	G	A	5
S_Mala-3	SouthAsia	M	1	A	C	G	A	2
S_Mansi-1	CentralAsiaSiberia	M	1	A	C	G	A	3
S_Mansi-2	CentralAsiaSiberia	F	1	A	C	G	A	5
S_Mayan-1	America	F	1	A	C	G	A	5
S_Mayan-2	America	F	1	A	C	G	A	9
S_Miao-1	EastAsia	M	1	A	C	G	A	2
S_Miao-2	EastAsia	F	1	A	C	G	A	1
S_Mixe-2	America	F	1	A	C	G	A	1
S_Mixe-3	America	F	1	A	C	G	A	4
S_Mixtec-1	America	M	1	A	C	G	A	4
S_Mixtec-2	America	F	1	A	C	G	A	7
S_Mongola-1	CentralAsiaSiberia	M	1	A	C	G	A	7
S_Mongola-2	CentralAsiaSiberia	F	1	A	C	G	A	6
S_Naxi-1	EastAsia	M	1	A	C	G	A	4
S_Naxi-2	EastAsia	F	1	A	C	G	A	4
S_Naxi-3	EastAsia	F	1	A	C	G	A	5
S_North_Ossetian-1	WestEurasia	M	1	A	C	G	A	8
S_North_Ossetian-2	WestEurasia	M	1	A	C	G	A	4
S_Norwegian-1	WestEurasia	F	1	A	C	G	A	4
S_Orcadian-1	WestEurasia	M	1	A	C	G	A	4
S_Orcadian-2	WestEurasia	F	1	A	C	G	A	3
S_Oroqen-1	EastAsia	M	1	A	C	G	A	5
S_Oroqen-2	EastAsia	F	1	A	C	G	A	5
S_Palestinian-1	WestEurasia	M	1	A	C	G	A	2
S_Palestinian-2	WestEurasia	M	1	A	C	G	A	9
S_Palestinian-3	WestEurasia	F	1	A	C	G	A	4
S_Pathan-1	SouthAsia	M	1	A	C	G	A	5
S_Pathan-2	SouthAsia	F	1	A	C	G	A	1
S_Piapoco-1	America	F	1	A	C	G	A	5
S_Piapoco-2	America	F	1	A	C	G	A	3
S_Pima-1	America	M	1	A	C	G	A	4
S_Pima-2	America	F	1	A	C	G	A	11
S_Polish-1	WestEurasia	M	1	A	C	G	A	6
S_Punjabi-1	SouthAsia	M	1	A	C	G	A	6
S_Punjabi-2	SouthAsia	M	1	A	C	G	A	3
S_Punjabi-3	SouthAsia	F	1	A	C	G	A	3
S_Punjabi-4	SouthAsia	F	1	A	C	G	A	2
S_Quechua-1	America	F	1	A	C	G	A	5
S_Quechua-2	America	M	1	A	C	G	A	4
S_Quechua-3	America	F	1	A	C	G	A	4
S_Relli-1	SouthAsia	M	1	A	C	G	A	5
S_Relli-2	SouthAsia	M	1	A	C	G	A	4
S_Russian-1	WestEurasia	M	1	A	C	G	A	3
S_Russian-2	WestEurasia	F	1	A	C	G	A	2
S_Saami-1	WestEurasia	F	1	A	C	G	A	3
S_Saami-2	WestEurasia	M	1	A	C	G	A	4
S_Samaritan-1	WestEurasia	M	1	A	C	G	A	0
S_Sardinian-1	WestEurasia	M	1	A	C	G	A	3
S_Sardinian-2	WestEurasia	F	1	A	C	G	A	7
S_She-1	EastAsia	F	1	A	C	G	A	5
S_She-2	EastAsia	M	1	A	C	G	A	3
S_Sindhi-1	SouthAsia	M	1	A	C	G	A	4
S_Sindhi-2	SouthAsia	F	1	A	C	G	A	4
S_Spanish-1	WestEurasia	M	1	A	C	G	A	5
S_Spanish-2	WestEurasia	F	1	A	C	G	A	4
S_Surui-1	America	F	1	A	C	G	A	9
S_Surui-2	America	F	1	A	C	G	A	6
S_Tajik-1	WestEurasia	M	1	A	C	G	A	5
S_Tajik-2	WestEurasia	M	1	A	C	G	A	6
S_Thai-1	EastAsia	M	1	A	C	G	A	3
S_Thai-2	EastAsia	F	1	A	C	G	A	3
S_Tlingit-1	CentralAsiaSiberia	M	1	A	C	G	A	6
S_Tlingit-2	CentralAsiaSiberia	F	1	A	C	G	A	5
S_Tu-1	EastAsia	M	1	A	C	G	A	4
S_Tu-2	EastAsia	F	1	A	C	G	A	5
S_Tubalar-1	CentralAsiaSiberia	F	1	A	C	G	A	7
S_Tubalar-2	CentralAsiaSiberia	F	1	A	C	G	A	3
S_Tujia-1	EastAsia	M	1	A	C	G	A	3
[truncated: 433,013 more rows]
